# Supplementary material for: Inferring Potential Cancer Driving Synonymous Variants
Source: Genes (Basel). 2022 Apr 27;13(5):778. doi: 10.3390/genes13050778 (PMC9140830; doi:10.3390/genes13050778)
Supplement: Supplementary file 1 [file genes-13-00778-s001.zip]

Archive with 22 entries (19 files):
- Supplementary_Materials/
- Supplementary_Materials/.DS_Store
- Supplementary_Materials/Table_S1_top_ranking_genes.csv
- Supplementary_Materials/Table_S2_nsSNV_sSNV_ratio.csv
- Supplementary_Materials/Table_S3_genes_all_filters.csv
- Supplementary_Materials/Table_S4_proposed_drivers.csv
- Supplementary_Materials/Table_S5_splicing_disrupted.csv
- Supplementary_Materials/Table_S6_RNA_structure_changed.csv
- Supplementary_Materials/Table_S7_RBP_motif_overlapped.csv
- __MACOSX/
- __MACOSX/._Supplementary_Materials
- __MACOSX/Supplementary_Materials/
- __MACOSX/Supplementary_Materials/._.DS_Store
- __MACOSX/Supplementary_Materials/._Supplementary_Figures.docx
- __MACOSX/Supplementary_Materials/._Table_S1_top_ranking_genes.csv
- __MACOSX/Supplementary_Materials/._Table_S2_nsSNV_sSNV_ratio.csv
- __MACOSX/Supplementary_Materials/._Table_S3_genes_all_filters.csv
- __MACOSX/Supplementary_Materials/._Table_S4_proposed_drivers.csv
- __MACOSX/Supplementary_Materials/._Table_S5_splicing_disrupted.csv
- __MACOSX/Supplementary_Materials/._Table_S6_RNA_structure_changed.csv
- __MACOSX/Supplementary_Materials/._Table_S7_RBP_motif_overlapped.csv
- Supplementary_Materials/Supplementary_Figures.pdf
