# Supplementary material for: Inferring Potential Cancer Driving Synonymous Variants
Source: Genes (Basel). 2022 Apr 27;13(5):778. doi: 10.3390/genes13050778 (PMC9140830; doi:10.3390/genes13050778)
Supplement: Supplementary file 1 [file genes-13-00778-s001.zip › Supplementary_Materials/Table_S1_top_ranking_genes.csv]

germline	gene_class	In group rank		somatic_normal	gene_class	In group rank		somatic_cancer	gene_class	In group rank		putative_driver	gene_class	In group rank
HIST1H3B	Oncogene	1		S100A12	Other	1		CDKN2A	TSG	1		TP53	TSG	1
H3F3B	CGC	2		CALCA	Other	2		BCL2	Oncogene	2		BCL2	Oncogene	2
C19orf25	Other	3		TNP1	Other	3		GNAS	Oncogene	3		KRAS	Oncogene	3
TCF3	CGC	4		CGA	Other	4		KCNJ12	Other	4		HIST1H3B	Oncogene	4
HIST1H1E	Other	5		GINS2	Other	5		OR4N2	Other	5		VHL	TSG	5
HIST1H4B	Other	6		CD52	Other	6		OR5D16	Other	6		CARD11	Oncogene	6
HIST1H4C	Other	7		CENPBD1	Other	7		OR2M5	Other	7		GATA3	TSG	7
HIST1H3A	Other	8		HIST1H2BK	Other	8		POM121L12	Other	8		SRSF2	Oncogene	8
HIST1H1C	Other	9		HIST2H2BE	Other	9		SPATA8	Other	9		PDGFRA	Oncogene	9
HIST1H4K	Other	10		NXNL1	Other	10		ZNF595	Other	10		RET	Oncogene	10
HIST1H4D	Other	11		VAMP4	Other	11		IGLL5	Other	11		GATA2	Oncogene	11
ACTG1	Other	12		SPRR2B	Other	12		OR5D18	Other	12		SETBP1	Oncogene	12
CARHSP1	Other	13		SPANXN1	Other	13		OR8U1	Other	13		KIT	Oncogene	13
C9orf69	Other	14		VPREB1	Other	14		AGTRAP	Other	14		EGFR	Oncogene	14
HIST1H2BK	Other	15		KRTAP12-2	Other	15		OR2T2	Other	15		CHEK2	CGC	15
CYBA	Other	16		SPRR2G	Other	16		OR2W3	Other	16		MLLT3	CGC	16
UGT1A8	Other	17		IL3	Other	17		OR10K1	Other	17		TRIM24	CGC	17
HIST1H2AH	Other	18		IL1F10	Other	18		OR4N4	Other	18		MYOD1	CGC	18
C19orf24	Other	19		DEFB125	Other	19		OR2T4	Other	19		HLA-A	CGC	19
HIST1H4E	Other	20		C1orf204	Other	20		LCE1A	Other	20		FOXO3	CGC	20
AGTRAP	Other	21		SERP1	Other	21		DCAF4L2	Other	21		RSPO2	CGC	21
DUX4L4	Other	22		OR6T1	Other	22		FZD10	Other	22		RUNX1T1	CGC	22
HIST1H2AG	Other	23		ATP6V0E1	Other	23		ZIC1	Other	23		EBF1	CGC	23
HIST1H4J	Other	24		KRTAP19-3	Other	24		OR10G4	Other	24		NTRK3	CGC	24
MAZ	Other	25		COX7B2	Other	25		HIST2H2AC	Other	25		BTG1	CGC	25
BAD	Other	26		CTXN2	Other	26		MRGPRX1	Other	26		GRIN2A	CGC	26
HIST1H4H	Other	27		MZT1	Other	27		HIST1H2BK	Other	27		CDH11	CGC	27
IGLL5	Other	28		KRTAP1-3	Other	28		OR10G8	Other	28		BCL11A	CGC	28
SPAG11A	Other	29		SMIM10	Other	29		OR2L13	Other	29		BCL11B	CGC	29
NUBP2	Other	30		KRTAP21-2	Other	30		GREM2	Other	30		CAMTA1	CGC	30
NUDT16L1	Other	31		TPRXL	Other	31		DCAF12L2	Other	31		LCK	CGC	31
FAM86B1	Other	32		DESI1	Other	32		PRSS1	Other	32		ITK	CGC	32
VCX2	Other	33		HLA-DQA2	Other	33		HIST1H1E	Other	33		SRSF3	CGC	33
HAGHL	Other	34		SMIM2	Other	34		OR5L2	Other	34		SLC34A2	CGC	34
HIST1H3C	Other	35		ASPRV1	Other	35		DEFB119	Other	35		PAX3	CGC	35
ROGDI	Other	36		JDP2	Other	36		OR5F1	Other	36		NRG1	CGC	36
UBC	Other	37		NMU	Other	37		OR10G7	Other	37		HIST1H4I	CGC	37
FLYWCH1	Other	38		PRR23B	Other	38		PRR23B	Other	38		HOXA11	CGC	38
HIST1H2BA	Other	39		SYCE3	Other	39		OR2G3	Other	39		ETV1	CGC	39
RPL28	Other	40		OTOS	Other	40		NDN	Other	40		PDGFB	CGC	40
PXMP2	Other	41		OLR1	Other	41		OR2G2	Other	41		KMT2C	CGC	41
TP53TG3D	Other	42		PRKRIP1	Other	42		KRTAP8-1	Other	42		KDR	CGC	42
MED16	Other	43		RBFOX1	Other	43		OR6T1	Other	43		FRG1B	Other	43
WWOX	Other	44		ARPC4	Other	44		OR4M1	Other	44		YWHAE	CGC	44
CSHL1	Other	45		DEFA5	Other	45		FBXL7	Other	45		FLT4	CGC	45
TPSAB1	Other	46		C1QL2	Other	46		OR4K1	Other	46		GSTM5	Other	46
HIST1H2BG	Other	47		DEFB132	Other	47		OR4C15	Other	47		MAML2	CGC	47
APRT	Other	48		EPO	Other	48		OR2T33	Other	48		ERG	CGC	48
FAM86B2	Other	49		LRTOMT	Other	49		DCAF12L1	Other	49		AFF3	CGC	49
PABPN1L	Other	50		NPSR1	Other	50		OR2L3	Other	50		MAFB	CGC	50
SERF2	Other	51		RPL37	Other	51		RBFOX1	Other	51		SS18L1	CGC	51
HIST1H1D	Other	52		POM121L12	Other	52		OR1C1	Other	52		MITF	CGC	52
CRIPAK	Other	53		CCL13	Other	53		OR11L1	Other	53		ESR1	CGC	53
CACNA1H	Other	54		ATP5G2	Other	54		HIST1H4C	Other	54		TCF7L2	CGC	54
GET4	Other	55		SOCS2	Other	55		FTMT	Other	55		RPL34	Other	55
ARHGDIA	Other	56		C10orf11	Other	56		OR9G1	Other	56		KRTAP1-1	Other	56
HIST1H2AA	Other	57		CHMP1B	Other	57		OR10Z1	Other	57		FKBP9	Other	57
LY6E	Other	58		HIGD1B	Other	58		HTR5A	Other	58		KCNJ5	CGC	58
FGF22	Other	59		C1orf185	Other	59		ZNF536	Other	59		CDC27	Other	59
RPUSD1	Other	60		CCL2	Other	60		PCDHB7	Other	60		ZBTB16	CGC	60
FAM230A	Other	61		KRTDAP	Other	61		OR5D14	Other	61		NAB2	CGC	61
FAM195B	Other	62		UBE2K	Other	62		OR2M3	Other	62		EXT1	CGC	62
PLIN4	Other	63		LCN2	Other	63		OR4A15	Other	63		CCND1	CGC	63
AMZ1	Other	64		COMMD6	Other	64		HIST1H2BC	Other	64		HNRNPCL1	Other	64
SLC29A4	Other	65		C20orf173	Other	65		HIST1H1B	Other	65		GPHN	CGC	65
NRN1L	Other	66		PSENEN	Other	66		OR8H3	Other	66		TMEM216	Other	66
ID1	Other	67		S100A3	Other	67		HIST1H1C	Other	67		LMO2	CGC	67
UBXN6	Other	68		TMEM95	Other	68		OR8H2	Other	68		ZNF429	Other	68
FBXO44	Other	69		C8orf87	Other	69		RIT2	Other	69		UBB	Other	69
FAM109A	Other	70		CLLU1OS	Other	70		HBD	Other	70		CADM1	Other	70
PPP2R3B	Other	71		OR4D2	Other	71		ZIC4	Other	71		RPS12	Other	71
UBB	Other	72		OR6F1	Other	72		OR10K2	Other	72		HSPA8	Other	72
HIST1H2BJ	Other	73		AHSP	Other	73		HIST1H2AG	Other	73		KCNJ12	Other	73
SGSH	Other	74		PAGE4	Other	74		HTR1A	Other	74		PTPRB	CGC	74
COL6A2	Other	75		VSTM2A	Other	75		OR2C3	Other	75		EIF3E	CGC	75
SYNGR3	Other	76		UFM1	Other	76		OR4Q3	Other	76		ZNF83	Other	76
NPW	Other	77		LSM7	Other	77		REG3A	Other	77		KRTAP3-3	Other	77
PIM3	Other	78		OR5L1	Other	78		OR2A5	Other	78		UPF3A	Other	78
HIST1H2AE	Other	79		BBIP1	Other	79		SLITRK1	Other	79		TBP	Other	79
HIST1H2AD	Other	80		HIST1H4B	Other	80		LRRTM1	Other	80		SPRR3	Other	80
GPX4	Other	81		KLRF2	Other	81		OR2T12	Other	81		SOX11	Other	81
PSMG4	Other	82		IFNK	Other	82		ZNF835	Other	82		HIST1H2BC	Other	82
WFS1	Other	83		HIST1H4K	Other	83		FERD3L	Other	83		CCR5	Other	83
NTF4	Other	84		OR2M5	Other	84		NPAP1	Other	84		KRTAP4-6	Other	84
HIST1H2BD	Other	85		TMEM222	Other	85		PCDH17	Other	85		RAB40C	Other	85
MFSD12	Other	86		FGF9	Other	86		LCE3D	Other	86		HNRNPL	Other	86
DNASE1	Other	87		NKAIN2	Other	87		HIST1H2BD	Other	87		ZNF814	Other	87
PSG4	Other	88		OR5D18	Other	88		MAGEB6	Other	88		TMEM128	Other	88
GZMM	Other	89		OR10K1	Other	89		OR2G6	Other	89		PRR15L	Other	89
HLA-DRB1	Other	90		OR5D13	Other	90		PCDHA13	Other	90		RPS25	Other	90
PTBP1	Other	91		OR5F1	Other	91		OR10H2	Other	91		CRK	Other	91
HIST1H1T	Other	92		SCGB3A1	Other	92		PCDHA4	Other	92		GALR3	Other	92
HIST1H2BC	Other	93		RGS1	Other	93		OR6F1	Other	93		DEFB133	Other	93
CDC34	Other	94		ERH	Other	94		KIF2B	Other	94		PRSS3	Other	94
TNFRSF6B	Other	95		OR5M1	Other	95		OR4C6	Other	95		ACTR3B	Other	95
FBXW5	Other	96		EMC8	Other	96		NTM	Other	96		LCE1E	Other	96
UNKL	Other	97		OR2G6	Other	97		PCDHA8	Other	97		RPL22L1	Other	97
ZFP36L2	Other	98		OR6N2	Other	98		SIRPB1	Other	98		DRAM2	Other	98
DRD4	Other	99		DNAL4	Other	99		SPANXN1	Other	99		LHFP	Other	99
HLA-C	Other	100		TNFSF11	Other	100		HCN1	Other	100		FOXP2	Other	100
