# Supplementary material for: Inferring Potential Cancer Driving Synonymous Variants
Source: Genes (Basel). 2022 Apr 27;13(5):778. doi: 10.3390/genes13050778 (PMC9140830; doi:10.3390/genes13050778)
Supplement: Supplementary file 1 [file genes-13-00778-s001.zip › Supplementary_Materials/Table_S2_nsSNV_sSNV_ratio.csv]

HGNC	nsSNV_sSNV_ratio	gene_class
KRAS	77.7	Oncogene
TP53	48.42	TSG
PIK3CA	37.35	Oncogene
COX7B	34	Other
IDH1	32.56	Oncogene
ATP5IF1	25	Other
COMMD8	24.5	Other
COX19	24	Other
AGAP9	24	Other
BRAF	23.83	Oncogene
NPIPA3	23.5	Other
C12orf73	22.5	Other
CTNNB1	21.9	Oncogene
PTEN	20.92	TSG
PRSS40A	20.75	Other
FOXD4L4	18	Other
OR5BS1P	17	Other
RNF223	17	Other
MRPL13	16.67	Other
FTCDNL1	16	Other
SCT	16	Other
MED21	15.5	Other
H3F3A	15.12	Oncogene
C17orf113	15	Other
SMAD4	14.67	TSG
MEIG1	14.5	Other
FBXW7	14.4	TSG
UBE2W	14.29	Other
CBWD3	13.73	Other
NFE2L2	13.41	Oncogene
SYCE3	13	Other
AC008403.1	12.67	Other
TMA16	12.53	Other
PRAC2	12.5	Other
SNX3	12.38	Other
THOC7	12.29	Other
ARL17B	12	Other
BRK1	12	Other
HRAS	11.54	Oncogene
GTF2H2	11.5	Other
STMND1	11.5	Other
RAD1	11.4	Other
BOLA3	11.25	Other
MCTS1	11.13	Other
DEFB104A	11	Other
B3GNT10	11	Other
RD3L	11	Other
RIIAD1	11	Other
AKIRIN1	11	Other
SPOP	10.96	Oncogene
ICOS	10.82	Other
ZNF207	10.66	Other
NDUFC1	10.5	Other
MOSPD1	10.38	Other
RHOA	10.3	y
CT45A10	10.29	Other
MRPL50	10.25	Other
SMIM17	10.2	Other
SRGAP2B	10.17	Other
COX14	10	Other
HSFX3	10	Other
TSPY10	10	Other
CDV3	9.8	Other
APOO	9.8	Other
KRTAP20-1	9.75	Other
DDX3Y	9.71	Other
GTF2A2	9.62	Other
GIMD1	9.5	Other
OPN1MW	9.5	Other
MZT1	9.5	Other
USP17L12	9.5	Other
DDX3X	9.27	y
OSGEPL1	9.26	Other
GAGE2A	9.2	Other
RFESD	9.2	Other
VHL	9.04	TSG
AC233724.6	9	Other
AP002495.2	9	Other
AREG	9	Other
BEX5	9	Other
HIST2H3PS2	9	Other
HSBP1	9	Other
MT-ND4L	9	Other
MTRNR2L5	9	Other
RPL41	9	Other
TCEAL4	8.88	Other
CXCL8	8.83	Other
IQCA1L	8.8	Other
CYSTM1	8.8	Other
ATP5MF	8.76	Other
HRCT1	8.75	Other
MORN2	8.75	Other
AC233724.16	8.67	Other
TIMM17A	8.6	Other
TCF12	8.54	y
RBM7	8.53	Other
C4orf46	8.5	Other
HBA2	8.5	Other
SPTSSA	8.5	Other
CASP8	8.5	TSG
RAD9B	8.42	Other
TFAM	8.36	Other
G3BP2	8.35	Other
CTXN2	8.33	Other
PGA4	8.33	Other
ATG5	8.28	Other
PTH2	8.25	Other
FRG1	8.24	Other
DNAJC24	8.2	Other
UQCRB	8.18	Other
HACD1	8.16	Other
SDCBP	8.14	Other
GOLGA8B	8.12	Other
SPAG11A	8.08	Other
CFAP300	8	Other
AC025287.4	8	Other
SRP9	8	Other
HSFX1	8	Other
POLR2J2	8	Other
PAGE4	8	Other
PPIAL4D	8	Other
PRR20D	8	Other
SMIM23	8	Other
TRNP1	8	Other
YIPF6	8	Other
ID3	7.92	Other
FAM185A	7.89	Other
CXCL11	7.75	Other
CRIPT	7.67	Other
CYS1	7.67	Other
SPTSSB	7.64	Other
HES2	7.62	Other
COX5A	7.62	Other
TGFBR1	7.56	Other
C9orf92	7.5	Other
PHLDA2	7.5	Other
TMEM236	7.5	Other
CCDC117	7.47	Other
PRH2	7.44	Other
TBL1XR1	7.39	y
RSRC1	7.39	Other
TMEM123	7.38	Other
TCTEX1D1	7.36	Other
SLC30A6	7.35	Other
LSM2	7.33	Other
TRAPPC6B	7.33	Other
ZNF706	7.31	Other
NAA50	7.28	Other
TEX9	7.26	Other
PIK3R1	7.21	TSG
GOLGA8O	7.17	Other
CNIH1	7.15	Other
PEX13	7.14	Other
ELOA3D	7.13	Other
MS4A18	7.12	Other
NPIPA1	7.12	Other
BTG3	7.12	Other
CENPQ	7.09	Other
EIF3M	7.05	Other
AL032819.3	7	Other
C15orf61	7	Other
KATNBL1	7	Other
KLRF2	7	Other
SAP30	7	Other
AL159163.1	7	Other
CYSRT1	7	Other
MAGEA9	7	Other
HINT3	7	Other
LCE3C	7	Other
MTRNR2L1	7	Other
MTRNR2L13	7	Other
OMD	7	Other
OR4F3	7	Other
PET117	7	Other
SEC61G	7	Other
SMIM6	7	Other
SMIM9	7	Other
SPDYE16	7	Other
MAGED4	7	Other
MRPS22	6.98	Other
NBPF20	6.96	Other
KRTAP4-5	6.96	Other
DEGS1	6.92	Other
LUC7L2	6.92	Other
LYRM4	6.88	Other
ARRDC3	6.86	Other
JRKL	6.86	Other
C3orf14	6.83	Other
AGBL3	6.8	Other
RFK	6.8	Other
MAX	6.77	y
C3orf49	6.75	Other
UBL3	6.75	Other
GPSM2	6.75	Other
MINDY3	6.75	Other
RNASE6	6.75	Other
SETD2	6.73	TSG
LPGAT1	6.73	Other
LRRC72	6.71	Other
SPRR2G	6.71	Other
MS4A13	6.68	Other
MAP2K4	6.67	y
CDC26	6.67	Other
GAGE12J	6.67	Other
MBD3L2	6.67	Other
RPS4Y1	6.67	Other
CDC42SE1	6.67	Other
FAM133A	6.65	Other
EIF5A	6.64	Other
C7orf55-LUC7L2	6.64	Other
FIGLA	6.62	Other
IQCM	6.6	Other
TOMM22	6.6	Other
CCDC160	6.58	Other
RIT1	6.55	Other
SPATA48	6.55	Other
FOXD4L3	6.55	Other
MANEA	6.52	Other
RNASEH2B	6.51	Other
RTP4	6.5	Other
CEBPZOS	6.5	Other
DEC1	6.5	Other
GOLGA8R	6.5	Other
OR4F29	6.5	Other
TRIM64B	6.46	Other
TBPL1	6.45	Other
TMEM184C	6.44	Other
SGPP1	6.43	Other
ACAA2	6.42	Other
AC093827.5	6.4	Other
C4orf36	6.4	Other
KRTAP2-1	6.4	Other
DNAJC25-GNG10	6.4	Other
MRPL47	6.39	Other
COA4	6.38	Other
ZNF589	6.36	Other
TGIF1	6.35	Other
MKRN2OS	6.33	Other
AC012476.1	6.33	Other
C3orf33	6.33	Other
SMC1A	6.31	Other
TRAT1	6.3	Other
INIP	6.3	Other
FAM104B	6.29	Other
SSBP1	6.29	Other
ZMYM5	6.28	Other
PPM1B	6.28	Other
MED6	6.27	Other
AC093899.2	6.26	Other
NDUFA4	6.25	Other
LMLN2	6.25	Other
NIF3L1	6.23	Other
PRKCI	6.23	Other
ACAT1	6.22	Other
GOLGA8N	6.2	Other
LCE6A	6.2	Other
PTGES3L	6.2	Other
ST20	6.2	Other
NONO	6.2	y
MRPL42	6.18	Other
SPRR2D	6.17	Other
LUC7L3	6.16	Other
CAPZA1	6.15	Other
DNAJC15	6.14	Other
KLHL23	6.14	Other
VMA21	6.14	Other
IGFBP3	6.12	Other
IFIT2	6.11	Other
POT1	6.11	y
TRAPPC3L	6.11	Other
TXNDC8	6.11	Other
TMCO2	6.11	Other
ASAH1	6.1	Other
SNAP23	6.1	Other
RWDD1	6.07	Other
CALM2	6.07	Other
MGST3	6.06	Other
ADPGK	6.05	Other
MGST1	6.05	Other
TMTC3	6.03	Other
SRSF5	6.03	Other
BZW1	6.02	Other
C18orf32	6	Other
SEC61B	6	Other
AC006486.1	6	Other
AC013470.2	6	Other
AC083800.1	6	Other
AC093668.3	6	Other
AC106782.1	6	Other
C14orf119	6	Other
CASP12	6	Other
CT47A9	6	Other
EEF1AKMT2	6	Other
FAM72D	6	Other
IGKV1D-33	6	Other
MARCOL	6	Other
MYMX	6	Other
NAA35	6	Other
PIAS2	6	Other
SSX2B	6	Other
SMIM32	6	Other
SHLD3	6	Other
SPACA5B	6	Other
TMEM167B	6	Other
TIMM10	6	Other
TMEM191C	6	Other
SMIM20	6	Other
SPANXB1	6	Other
CDC73	5.98	TSG
PSMA6	5.96	Other
PREPL	5.94	Other
CCDC152	5.94	Other
TAS2R19	5.94	Other
LYSMD2	5.94	Other
GNA13	5.93	Other
BRMS1L	5.93	Other
TMCO1	5.92	Other
ZSCAN16	5.9	Other
SUMO1	5.89	Other
ZNF654	5.89	Other
C19orf70	5.88	Other
FAM216A	5.86	Other
BEX1	5.86	Other
NUDT15	5.86	Other
BBS5	5.85	Other
NBPF19	5.84	Other
HSPB11	5.84	Other
RIMBP3C	5.83	Other
SRSF12	5.83	Other
C8orf59	5.83	Other
DAP	5.82	Other
TAF1D	5.82	Other
MCCC1	5.81	Other
METTL14	5.8	Other
ZNF26	5.8	Other
CDK2	5.79	Other
NPIPA5	5.79	Other
SYCE2	5.78	Other
CDKN2A	5.78	TSG
IFT81	5.77	Other
SKA2	5.76	Other
U2SURP	5.76	Other
RPL5	5.75	y
LY6G6E	5.75	Other
THAP8	5.75	Other
HACD4	5.73	Other
LUZP4	5.72	Other
ATG4A	5.71	Other
ZNF24	5.71	Other
ALKBH6	5.7	Other
KIF3A	5.69	Other
PSPC1	5.69	Other
AKIP1	5.67	Other
EXOC1	5.67	Other
AC093668.1	5.67	Other
AC233724.15	5.67	Other
AL121758.1	5.67	Other
C1orf189	5.67	Other
MAD2L1	5.67	Other
CKS2	5.67	Other
COX7C	5.67	Other
CTH	5.67	Other
FAM153C	5.67	Other
IL23A	5.67	Other
KLF8	5.67	Other
KRTAP9-6	5.67	Other
PATE3	5.67	Other
ARL14EP	5.67	Other
TBC1D26	5.66	Other
DIPK1A	5.64	Other
MICU3	5.64	Other
MRPL30	5.64	Other
VPS29	5.64	Other
PPP2CB	5.64	Other
CCDC25	5.63	Other
TINAG	5.63	Other
TSEN15	5.63	Other
CTAGE8	5.62	Other
NPIPB9	5.62	Other
TRA2B	5.62	Other
C2orf69	5.62	Other
ZNF562	5.61	Other
AL110118.2	5.6	Other
IGIP	5.6	Other
RNF225	5.6	Other
TCEAL7	5.6	Other
PUS3	5.6	Other
LNPK	5.58	Other
CLDND1	5.58	Other
IFNA1	5.57	Other
ZNF660	5.56	Other
MSANTD2	5.56	Other
ABHD18	5.56	Other
CCL24	5.56	Other
KCNE2	5.56	Other
MYCL	5.55	y
GAGE10	5.55	Other
RPA2	5.54	Other
ARIH2OS	5.54	Other
CEP135	5.54	Other
NANOGNB	5.54	Other
DYNLRB1	5.53	Other
MSMO1	5.53	Other
ETFRF1	5.53	Other
CSNK1G3	5.53	Other
BIRC2	5.52	Other
DDX4	5.52	Other
CCNH	5.5	Other
MOSMO	5.5	Other
RPL22	5.5	y
AC008878.1	5.5	Other
AL136454.1	5.5	Other
ATP6V1G1	5.5	Other
C11orf91	5.5	Other
C17orf51	5.5	Other
COX20	5.5	Other
FBXO47	5.5	Other
GAGE12D	5.5	Other
GFY	5.5	Other
GOLGA7	5.5	Other
KRTAP20-4	5.5	Other
PRAMEF27	5.5	Other
MRPS6	5.5	Other
TCP11X2	5.5	Other
TMEM256	5.5	Other
TEX46	5.5	Other
ZBED5	5.5	Other
UBE2B	5.5	Other
SF3B1	5.5	Oncogene
GRAMD2B	5.5	Other
C4orf33	5.48	Other
ARMC1	5.48	Other
UPF3B	5.48	Other
HAUS3	5.47	Other
RGN	5.47	Other
CDC40	5.47	Other
RAD50	5.46	Other
TCEANC	5.46	Other
PPIE	5.46	Other
KPNA5	5.46	Other
RANBP3L	5.46	Other
NGRN	5.45	Other
CCNC	5.45	Other
AP1S2	5.44	Other
RNMT	5.44	Other
VTA1	5.44	Other
NSL1	5.44	Other
PKN2	5.43	Other
ATG12	5.43	Other
RPL27	5.43	Other
MIER1	5.42	Other
MYD88	5.42	Oncogene
ZNF829	5.42	Other
NPIPB15	5.42	Other
SAPCD1	5.42	Other
ZC3H13	5.41	Other
ERICH6B	5.41	Other
COX6C	5.4	Other
GNG11	5.4	Other
GNG3	5.4	Other
LZIC	5.4	Other
CCDC32	5.4	Other
POLR2K	5.4	Other
KCTD18	5.4	Other
PAIP1	5.4	Other
CRYZL1	5.39	Other
PPIG	5.38	Other
GRP	5.38	Other
ANKRD62	5.38	Other
GOLGA8J	5.38	Other
PRB4	5.37	Other
ERICH5	5.37	Other
SCRN3	5.37	Other
NIPSNAP3A	5.36	Other
CCNI	5.36	Other
EID1	5.36	Other
FKBPL	5.35	Other
SNRNP48	5.35	Other
APOC1	5.35	Other
CSNK2A1	5.35	Other
MYOT	5.35	Other
CTDSPL2	5.35	Other
CCDC169	5.34	Other
PLSCR4	5.34	Other
KRBOX1	5.33	Other
USP17L13	5.33	Other
BTG4	5.33	Other
CLDN24	5.33	Other
EIF1AX	5.33	Other
PLN	5.33	Other
SVBP	5.33	Other
TSPY4	5.33	Other
ZG16	5.33	Other
MSL3	5.33	Other
PIBF1	5.32	Other
NUP43	5.32	Other
NKTR	5.32	Other
C1GALT1C1	5.32	Other
KRTAP1-5	5.32	Other
PHF6	5.31	TSG
XPNPEP3	5.31	Other
POLR2D	5.31	Other
RBM39	5.3	Other
DNAJB9	5.3	Other
RGS13	5.3	Other
UBE2G1	5.3	Other
SESN3	5.3	Other
FAM200A	5.29	Other
ITFG1	5.29	Other
HEMGN	5.29	Other
GOLGA6C	5.29	Other
CCNG1	5.28	Other
UBE2K	5.28	Other
CLEC7A	5.28	Other
PTPN2	5.27	Other
IL26	5.27	Other
GINS3	5.27	Other
ATP6V1E1	5.27	Other
GPX1	5.26	Other
THOC2	5.26	Other
BNIP2	5.26	Other
SPOPL	5.26	Other
CBFB	5.26	y
LDHAL6A	5.26	Other
LRP12	5.26	Other
CCDC18	5.25	Other
CIB1	5.25	Other
ADAT2	5.25	Other
BLID	5.25	Other
CBWD5	5.25	Other
CITED4	5.25	Other
COA3	5.25	Other
MINAR2	5.25	Other
TEX43	5.25	Other
TMEM167A	5.25	Other
MYC	5.24	y
IL6ST	5.23	y
KIAA0895	5.23	Other
FBXO11	5.23	y
NUDCD1	5.23	Other
ATM	5.22	TSG
PRAMEF15	5.22	Other
COPS2	5.22	Other
UBE2E3	5.21	Other
ELOC	5.21	Other
EDN1	5.2	Other
FAM241A	5.2	Other
GNG7	5.2	Other
GOLGA8G	5.2	Other
PRR34	5.2	Other
SKAP2	5.2	Other
TIAF1	5.2	Other
SVIP	5.2	Other
AC116366.3	5.2	Other
CDC42	5.19	Other
ENKUR	5.19	Other
HSDL2	5.19	Other
ATAD2	5.19	Other
FKBP3	5.18	Other
GOLGA8H	5.18	Other
TPST1	5.18	Other
ACSL3	5.18	y
PRAMEF20	5.18	Other
RB1	5.18	TSG
AL163195.3	5.17	Other
TP53RK	5.17	Other
MANF	5.17	Other
MGAT4C	5.17	Other
SPRY1	5.16	Other
TAF1	5.16	Other
RIOK2	5.16	Other
SMC3	5.16	Other
RAC1	5.15	y
CCDC51	5.15	Other
FUOM	5.15	Other
DEPDC1	5.15	Other
C6orf203	5.15	Other
ACTL6A	5.15	Other
CFAP73	5.14	Other
SRSF6	5.14	Other
ARL5A	5.14	Other
ZFP30	5.14	Other
EIF2S2	5.13	Other
SYCP3	5.13	Other
DNAJC19	5.12	Other
IL15	5.12	Other
MYL12B	5.12	Other
TCTEX1D2	5.12	Other
TCHP	5.12	Other
GOLGA6L10	5.12	Other
GOLGA8F	5.12	Other
NFU1	5.12	Other
MLF1	5.11	y
MRPL55	5.11	Other
SNRPC	5.11	Other
ZNF583	5.11	Other
PON1	5.1	Other
AP000311.1	5.1	Other
BCAS2	5.1	Other
CARD17	5.1	Other
FBXO22	5.1	Other
EIF3A	5.09	Other
DYDC1	5.09	Other
MRPL18	5.09	Other
PDZD9	5.09	Other
EZH2	5.09	Oncogene
CUL4B	5.09	Other
ZNF559	5.09	Other
UBE2V2	5.08	Other
UNC119B	5.08	Other
N4BP2	5.07	Other
KRBOX4	5.07	Other
ABCD2	5.07	Other
FAIM	5.07	Other
PAK1IP1	5.06	Other
DNAJC21	5.06	Other
MTF2	5.06	Other
CCAR1	5.05	Other
CYP39A1	5.04	Other
RGPD1	5.04	Other
EFNA1	5.03	Other
NUTM2D	5.03	y
MAPK9	5.03	Other
AHCYL2	5.03	Other
ZNF284	5.03	Other
CCDC148	5.02	Other
PPP4R3A	5.02	Other
TRIM13	5.02	Other
ZNF780A	5.01	Other
AL691442.1	5	Other
ARL5B	5	Other
BSPH1	5	Other
CCDC179	5	Other
CXorf51A	5	Other
DEFB107A	5	Other
FAM180B	5	Other
GNG10	5	Other
MAGEA2B	5	Other
SELENOK	5	Other
PHF5A	5	Other
SDHAF1	5	Other
SPINK8	5	Other
STMP1	5	Other
TEX49	5	Other
TOMM6	5	Other
AP000812.4	5	Other
C1orf232	5	Other
CWC15	5	Other
CWF19L2	5	Other
DEFB131B	5	Other
FBXL22	5	Other
GAGE12H	5	Other
GCNT7	5	Other
MLX	5	Other
GTF2E1	5	Other
HPGDS	5	Other
KRTAP2-2	5	Other
LRR1	5	Other
MRPL16	5	Other
SPRN	5	Other
PNISR	5	Other
RAD17	5	Other
SERF1B	5	Other
VAMP4	5	Other
TMEM78	5	Other
TRIM23	5	Other
TRIM64	5	Other
ZC3H15	5	Other
UFM1	5	Other
ACTR6	5	Other
HIST1H4A	5	Other
RAG2	5	Other
ZC2HC1B	5	Other
ZNF705B	5	Other
TSBP1	4.99	Other
HNRNPA2B1	4.99	y
HNRNPK	4.98	Other
VWC2L	4.98	Other
DIS3	4.98	Other
NDUFV2	4.98	Other
DONSON	4.97	Other
EP300	4.97	TSG
RNF38	4.97	Other
BABAM2	4.96	Other
REC114	4.96	Other
SULT1B1	4.96	Other
WDR36	4.96	Other
SNRPN	4.96	Other
TRMT10C	4.95	Other
TRAFD1	4.95	Other
KLHL5	4.95	Other
RPGRIP1L	4.95	Other
ASB8	4.95	Other
NEK5	4.94	Other
USP16	4.94	Other
HCFC1R1	4.94	Other
NECTIN3	4.94	Other
ARHGEF39	4.94	Other
DEPDC7	4.94	Other
SLBP	4.94	Other
GSTM1	4.93	Other
LCE5A	4.93	Other
NAPG	4.93	Other
AC090517.4	4.93	Other
NCBP2	4.93	Other
STAT4	4.93	Other
RPS24	4.93	Other
DBT	4.92	Other
DEFB116	4.92	Other
PCGF1	4.92	Other
EYS	4.91	Other
CEP57	4.91	Other
PMS1	4.91	Other
STX8	4.91	Other
ING4	4.91	Other
SSX2IP	4.9	Other
FOLR3	4.9	Other
HIBCH	4.9	Other
MTHFS	4.9	Other
STK38L	4.9	Other
SCNM1	4.9	Other
MRPL24	4.9	Other
PRDX3	4.9	Other
ATP6V1A	4.9	Other
PRKAG1	4.9	Other
IRAK4	4.89	Other
SUZ12	4.89	y
HSPE1	4.89	Other
SAMD10	4.89	Other
RAP1A	4.89	Other
CCDC172	4.88	Other
SMC5	4.88	Other
TMED8	4.88	Other
CAPS2	4.88	Other
IPP	4.88	Other
SLK	4.88	Other
APOBEC3H	4.87	Other
CLK4	4.87	Other
PTPN12	4.87	Other
PYY	4.87	Other
LRCH2	4.87	Other
TMEM30A	4.87	Other
COPS3	4.86	Other
KLHL41	4.86	Other
N4BP2L2	4.86	Other
TXNRD3	4.86	Other
HEXB	4.86	Other
PET100	4.86	Other
RAET1L	4.86	Other
METTL3	4.85	Other
PKD2L2	4.85	Other
ANKRD31	4.85	Other
HYAL1	4.85	Other
MNS1	4.85	Other
CEP85	4.85	Other
ZBTB5	4.85	Other
GCNT4	4.85	Other
C12orf29	4.85	Other
MARCH7	4.85	Other
KIAA0825	4.84	Other
RPS6KA3	4.84	Other
MCRIP1	4.83	Other
MLLT11	4.83	y
C2orf73	4.83	Other
LRRC9	4.83	Other
MRPS21	4.83	Other
CEP44	4.83	Other
SLC36A4	4.83	Other
MEIOC	4.83	Other
MCMDC2	4.83	Other
CAP1	4.83	Other
KAT7	4.82	Other
PABPC4L	4.82	Other
ACVR2A	4.82	y
EYA3	4.82	Other
RPL10	4.81	y
GOLPH3	4.81	Other
PCMT1	4.81	Other
ZBTB8A	4.81	Other
MUCL3	4.81	Other
TIA1	4.81	Other
CDK8	4.81	Other
RBM25	4.8	Other
SMAD2	4.8	TSG
CCNB1IP1	4.8	y
CMPK1	4.8	Other
CSNKA2IP	4.8	Other
CUTC	4.8	Other
GAGE1	4.8	Other
PPID	4.8	Other
PDZD11	4.8	Other
RPS29	4.8	Other
ST20-MTHFS	4.8	Other
LACRT	4.79	Other
RRAGB	4.79	Other
BTF3	4.79	Other
DUSP6	4.79	Other
NIFK	4.79	Other
ATP6AP2	4.79	Other
SEMG2	4.78	Other
EDDM3B	4.77	Other
FGF22	4.77	Other
MED18	4.77	Other
OSTM1	4.77	Other
UBXN2A	4.77	Other
ANKRD36	4.77	Other
BTBD8	4.76	Other
CCN6	4.76	Other
GALNT1	4.76	Other
UFSP2	4.76	Other
BEX2	4.76	Other
MTX3	4.76	Other
FAM107B	4.76	Other
CEP126	4.76	Other
CHEK1	4.75	Other
SNX11	4.75	Other
AC003002.1	4.75	Other
AC010255.3	4.75	Other
FAM200B	4.75	Other
PLAC9	4.75	Other
SDF2	4.75	Other
ZNF716	4.75	Other
ZNF501	4.75	Other
GAGE12C	4.75	Other
METTL17	4.75	Other
SCAPER	4.75	Other
SRPK1	4.74	Other
ZNF134	4.74	Other
CNOT8	4.74	Other
OXSM	4.73	Other
MPZL2	4.73	Other
MICA	4.73	Other
AGR3	4.73	Other
LSM5	4.73	Other
MMP10	4.73	Other
PAGE2B	4.73	Other
BIVM	4.73	Other
CACYBP	4.72	Other
C14orf39	4.72	Other
ZSCAN32	4.72	Other
LRRIQ3	4.72	Other
TPT1	4.72	Other
LRRD1	4.72	Other
MDFIC	4.72	Other
RAB28	4.71	Other
SRSF7	4.71	Other
BRD8	4.71	Other
HSCB	4.71	Other
MINDY4B	4.71	Other
MT-CO1	4.71	Other
PPP2R3C	4.71	Other
ZNF552	4.71	Other
CD52	4.71	Other
CTAGE9	4.71	Other
TNFSF18	4.71	Other
ZNF502	4.71	Other
RAD51	4.71	Other
KLC4	4.71	Other
SAV1	4.71	Other
MYBL1	4.7	Other
DARS2	4.7	Other
NAA30	4.7	Other
SLU7	4.7	Other
ETF1	4.7	Other
C11orf54	4.7	Other
TUBGCP3	4.7	Other
WDR47	4.7	Other
JAK2	4.69	Oncogene
TMEM154	4.69	Other
LUM	4.69	Other
STAG1	4.69	Other
PDCD2	4.69	Other
USP17L11	4.69	Other
DPH6	4.69	Other
MOCS2	4.69	Other
FUCA1	4.68	Other
ZSCAN26	4.68	Other
TAC4	4.68	Other
CHUK	4.68	Other
ERBB3	4.67	y
TGFBR2	4.67	y
C19orf84	4.67	Other
CRIP1	4.67	Other
DDHD2	4.67	Other
EIF4E3	4.67	Other
ERG28	4.67	Other
MMADHC	4.67	Other
HDGFL3	4.67	Other
LMO4	4.67	Other
NEDD8	4.67	Other
PSMB5	4.67	Other
RNASE3	4.67	Other
USP17L10	4.67	Other
AC007846.2	4.67	Other
C11orf97	4.67	Other
C19orf81	4.67	Other
GOLGA6L1	4.67	Other
SMIM15	4.67	Other
S100A11	4.67	Other
ZNRF2	4.67	Other
ANKRD36B	4.66	Other
CCDC186	4.66	Other
TTLL7	4.66	Other
COL5A2	4.66	Other
SMC4	4.66	Other
AS3MT	4.66	Other
RNF169	4.65	Other
LCA5	4.65	Other
PPP6C	4.65	y
ELL3	4.65	Other
CAPRIN1	4.65	Other
CCDC178	4.65	Other
SAT1	4.64	Other
C17orf75	4.64	Other
SPATA16	4.64	Other
CCDC36	4.64	Other
H3F3B	4.64	y
AKTIP	4.64	Other
ATP6V1H	4.63	Other
AC093155.3	4.63	Other
TMEM70	4.63	Other
STMN1	4.63	Other
FBXO48	4.62	Other
KRTAP19-6	4.62	Other
PLEKHJ1	4.62	Other
ZNF691	4.62	Other
HLA-DRA	4.62	Other
TMX3	4.62	Other
TRMT10A	4.62	Other
ANKRD36C	4.62	Other
ENSA	4.62	Other
GOLGA8A	4.62	Other
PLEKHF2	4.62	Other
SPINK13	4.62	Other
CHM	4.61	Other
GMCL1	4.61	Other
ACVR1B	4.61	TSG
SLITRK6	4.61	Other
RAD21L1	4.6	Other
SMAD3	4.6	y
KRTAP22-2	4.6	Other
PTGER1	4.6	Other
TGFBR3L	4.6	Other
TMEM244	4.6	Other
TRPM7	4.6	Other
AGGF1	4.6	Other
DTD1	4.59	Other
RCOR2	4.59	Other
CCSER2	4.59	Other
ABHD13	4.59	Other
ADIPOR2	4.59	Other
TAF11	4.59	Other
GLIPR1L2	4.59	Other
NUCKS1	4.59	Other
HNRNPDL	4.59	Other
CENPP	4.59	Other
TMED7-TICAM2	4.59	Other
ING2	4.58	Other
PRAMEF5	4.58	Other
LCE2A	4.58	Other
MAGOHB	4.58	Other
RAB27A	4.58	Other
TMEM217	4.58	Other
MFSD8	4.58	Other
SUCO	4.58	Other
RASGEF1B	4.58	Other
RNF138	4.58	Other
C21orf91	4.58	Other
PABPC1	4.58	Other
ASB14	4.58	Other
STX2	4.58	Other
DLG1	4.57	Other
RNF181	4.57	Other
CCDC59	4.57	Other
DEFB121	4.57	Other
EFCAB2	4.57	Other
RNF144B	4.57	Other
B2M	4.57	TSG
FNTA	4.57	Other
PHF3	4.57	Other
OCIAD2	4.57	Other
CCDC68	4.56	Other
ARFGAP2	4.56	Other
RNF24	4.56	Other
COX7B2	4.56	Other
HYPK	4.56	Other
STYX	4.56	Other
TMED7	4.56	Other
RPE	4.55	Other
CTCF	4.55	y
RNF19A	4.55	Other
RCN2	4.55	Other
YBX3	4.55	Other
GTPBP10	4.55	Other
SOS1	4.55	Other
ISPD	4.55	Other
CDCA7L	4.55	Other
MAPK1	4.55	y
GTF3A	4.55	Other
PFN1	4.55	Other
CENPV	4.55	Other
DCT	4.54	Other
PARG	4.54	Other
ZFYVE16	4.54	Other
FAM169A	4.54	Other
FSIP1	4.54	Other
GYPE	4.54	Other
CYP20A1	4.54	Other
EXTL2	4.53	Other
SPARCL1	4.53	Other
CSPP1	4.53	Other
CROT	4.53	Other
EIF2S1	4.53	Other
GOLGA8S	4.53	Other
ATP6AP1	4.53	Other
PHAX	4.53	Other
TGDS	4.53	Other
U2AF1	4.53	Oncogene
WDHD1	4.53	Other
ZNF148	4.53	Other
C1orf100	4.53	Other
SNUPN	4.53	Other
KRT222	4.53	Other
ATXN1L	4.52	Other
ORC6	4.52	Other
RICTOR	4.52	Other
AL358075.4	4.52	Other
RASA1	4.52	Other
FGA	4.52	Other
TNPO1	4.52	Other
SPDYE5	4.52	Other
PHF10	4.51	Other
SAXO2	4.51	Other
PAPOLG	4.51	Other
VDAC2	4.51	Other
ZNF607	4.51	Other
CEP162	4.51	Other
ERBB2	4.5	Oncogene
AKIRIN2	4.5	Other
RND2	4.5	Other
SLX1A	4.5	Other
AC131097.2	4.5	Other
AC244517.10	4.5	Other
DEFB115	4.5	Other
FAM240A	4.5	Other
HPS5	4.5	Other
KRTAP23-1	4.5	Other
LECT2	4.5	Other
MAP4K5	4.5	Other
METTL25	4.5	Other
MT-ND4	4.5	Other
SST	4.5	Other
PSMG4	4.5	Other
R3HCC1L	4.5	Other
RRAD	4.5	Other
SCN2B	4.5	Other
SOSTDC1	4.5	Other
UPK3BL1	4.5	Other
TMEM17	4.5	Other
TEX26	4.5	Other
THAP3	4.5	Other
ZNF605	4.5	Other
UBE2U	4.5	Other
ZNF441	4.5	Other
POLR2B	4.5	Other
SPOCK3	4.5	Other
HORMAD1	4.49	Other
CUL1	4.49	Other
ZNF844	4.49	Other
MTO1	4.49	Other
HARS2	4.49	Other
BTLA	4.48	Other
CMC2	4.48	Other
PROS1	4.48	Other
TTC33	4.48	Other
PATE1	4.48	Other
LEF1	4.48	y
XRN1	4.48	Other
ACOT6	4.48	Other
KIAA0040	4.48	Other
RBM11	4.48	Other
COPG2	4.48	Other
NQO1	4.48	Other
UBE2V1	4.48	Other
TMEM156	4.48	Other
SUV39H2	4.48	Other
SKP1	4.47	Other
ZNF626	4.47	Other
SNRNP27	4.47	Other
ZBTB33	4.47	Other
PA2G4	4.47	Other
REST	4.47	Other
TGIF2	4.47	Other
DCP1B	4.47	Other
DPM1	4.47	Other
TRMT1L	4.47	Other
TSGA10	4.47	Other
AL121900.2	4.47	Other
CBLL2	4.47	Other
BAALC	4.46	Other
GZMA	4.46	Other
ZNF763	4.46	Other
RSC1A1	4.46	Other
RBL1	4.46	Other
ARHGAP18	4.46	Other
MBLAC1	4.46	Other
FBXO4	4.46	Other
ZBTB44	4.46	Other
CEP295	4.46	Other
DIABLO	4.46	Other
WASHC4	4.46	Other
CLEC1A	4.45	Other
DEFB114	4.45	Other
PRR36	4.45	Other
HESX1	4.45	Other
POMP	4.45	Other
SPCS2	4.45	Other
DNAJA2	4.45	Other
INSIG2	4.45	Other
RHBDL2	4.45	Other
RBMX	4.44	Other
ANKUB1	4.44	Other
ATP5PO	4.44	Other
CCL19	4.44	Other
POLR2I	4.44	Other
RBM43	4.44	Other
ZNF705A	4.44	Other
COL28A1	4.44	Other
CDC23	4.44	Other
WNT11	4.44	Other
EFCAB7	4.44	Other
ETFDH	4.44	Other
FAM184A	4.44	Other
COL19A1	4.44	Other
EMC4	4.43	Other
PTPN11	4.43	Oncogene
ZNF90	4.43	Other
MAP9	4.43	Other
SRSF3	4.43	y
CDK19	4.43	Other
GTF2B	4.43	Other
SAR1A	4.43	Other
RASA4	4.43	Other
CNOT9	4.43	Other
RAB6A	4.43	Other
FAM173B	4.42	Other
GORASP1	4.42	Other
ZNF546	4.42	Other
GOLGA6D	4.42	Other
SRR	4.42	Other
C10orf88	4.42	Other
CEP290	4.42	Other
RIOK3	4.42	Other
FAM9C	4.42	Other
TP53TG3D	4.42	Other
SRSF8	4.42	Other
MCU	4.42	Other
TTK	4.41	Other
ZNF711	4.41	Other
TBC1D7	4.41	Other
CELA1	4.41	Other
ASPA	4.41	Other
MYOZ2	4.41	Other
RMND1	4.41	Other
GCFC2	4.41	Other
CCDC82	4.4	Other
ARL2BP	4.4	Other
POLH	4.4	Other
PRAMEF33	4.4	Other
PHOSPHO2	4.4	Other
RSL1D1	4.4	Other
ESD	4.4	Other
HPRT1	4.4	Other
PBOV1	4.4	Other
RRAGA	4.4	Other
IBTK	4.4	Other
SEC63	4.4	Other
SLC4A7	4.39	Other
CLHC1	4.39	Other
SLAIN2	4.39	Other
ATRX	4.39	TSG
AIMP1	4.39	Other
SPO11	4.39	Other
RBBP4	4.39	Other
COPS4	4.39	Other
BNIP1	4.39	Other
RCC1L	4.39	Other
SAAL1	4.39	Other
CIP2A	4.39	Other
ZBTB1	4.39	Other
CS	4.39	Other
CYP51A1	4.39	Other
BOLL	4.39	Other
LSM8	4.38	Other
LZTFL1	4.38	Other
CT62	4.38	Other
HIGD1A	4.38	Other
ZDHHC2	4.38	Other
KCTD20	4.38	Other
GRAMD1C	4.38	Other
RBM22	4.38	Other
HCFC2	4.38	Other
PAGE5	4.38	Other
TENT2	4.38	Other
G2E3	4.38	Other
STK26	4.38	Other
NRG4	4.38	Other
ZNF678	4.37	Other
ESCO2	4.37	Other
SLC35A3	4.37	Other
RNASE11	4.37	Other
C11orf40	4.37	Other
WBP11	4.37	Other
R3HCC1	4.37	Other
SPTLC2	4.37	Other
CFHR3	4.36	Other
MAGEB17	4.36	Other
TAX1BP3	4.36	Other
ARL4A	4.36	Other
IQCB1	4.36	Other
SENP8	4.36	Other
ZNF136	4.36	Other
C1orf141	4.36	Other
HAUS2	4.36	Other
BCHE	4.36	Other
EIF3D	4.35	Other
INKA1	4.35	Other
LRRC70	4.35	Other
UTP3	4.35	Other
SREK1	4.35	Other
CAMSAP2	4.35	Other
ANXA7	4.35	Other
ATG3	4.34	Other
IAH1	4.34	Other
EPSTI1	4.34	Other
KLHL4	4.34	Other
KLRC3	4.34	Other
NCOA7	4.34	Other
FAM13B	4.34	Other
SCIN	4.34	Other
KDELC2	4.34	Other
FAM153A	4.34	Other
CIZ1	4.34	Other
TUT7	4.34	Other
GAGE12G	4.33	Other
PLA2G2E	4.33	Other
CDKN2C	4.33	y
ATAD1	4.33	Other
BECN2	4.33	Other
C15orf53	4.33	Other
CAPN7	4.33	Other
CLIC2	4.33	Other
DAZ3	4.33	Other
DHX15	4.33	Other
FOXO6	4.33	Other
MAP3K7	4.33	Other
GMFB	4.33	Other
HIGD1C	4.33	Other
RIPK2	4.33	Other
RRAGC	4.33	Other
PDSS1	4.33	Other
TCEAL2	4.33	Other
SDHAF4	4.33	Other
SPCS3	4.33	Other
TMEM251	4.33	Other
WWP1	4.33	Other
SYCP1	4.33	Other
ZC3H6	4.33	Other
MEAF6	4.33	Other
KIF2A	4.32	Other
PHTF1	4.32	Other
CFAP36	4.32	Other
NIT1	4.32	Other
C10orf113	4.32	Other
PSIP1	4.32	y
SMARCA5	4.32	Other
LIG4	4.32	Other
SULF1	4.32	Other
TPGS2	4.32	Other
ACAT2	4.32	Other
CSNK2A2	4.32	Other
FSD1L	4.31	Other
LDAH	4.31	Other
CETN2	4.31	Other
MED4	4.31	Other
MNAT1	4.31	Other
PITPNC1	4.31	Other
NF2	4.31	TSG
USP8	4.3	y
PPHLN1	4.3	Other
SSX3	4.3	Other
VPS50	4.3	Other
ZNF91	4.3	Other
LYN	4.3	Other
NOL8	4.3	Other
GATAD1	4.3	Other
GIPC2	4.3	Other
IFT74	4.3	Other
CUL3	4.3	Other
MAP7	4.3	Other
ZBTB11	4.3	Other
TMEM254	4.29	Other
TRAPPC2	4.29	Other
HFM1	4.29	Other
RNF180	4.29	Other
AHI1	4.29	Other
KYAT3	4.29	Other
ANKIB1	4.29	Other
ZNF383	4.29	Other
PSTPIP2	4.29	Other
RALGPS2	4.29	Other
AMY1A	4.29	Other
CARD16	4.29	Other
GPR84	4.29	Other
HMGN2	4.29	Other
SAC3D1	4.29	Other
PPFIA2	4.28	Other
HSD17B4	4.28	Other
CCDC17	4.28	Other
PLSCR2	4.28	Other
BCAP29	4.28	Other
BRWD1	4.28	Other
SERHL2	4.28	Other
FH	4.28	y
PBDC1	4.28	Other
TXLNA	4.28	Other
CCNA2	4.28	Other
FYTTD1	4.28	Other
PIK3R3	4.28	Other
PTPN4	4.27	Other
CEP83	4.27	Other
DACH2	4.27	Other
GPALPP1	4.27	Other
B4GALT3	4.27	Other
FKBP7	4.27	Other
GABPB1	4.27	Other
GMNN	4.27	Other
GNPNAT1	4.27	Other
MITD1	4.27	Other
OTUD3	4.27	Other
PRSS48	4.27	Other
TMEM171	4.27	Other
MS4A1	4.27	Other
KIZ	4.27	Other
NAP1L3	4.27	Other
CCDC102B	4.27	Other
UTY	4.27	Other
ENPP5	4.27	Other
GOLIM4	4.27	Other
ARHGAP11A	4.27	Other
MCUB	4.27	Other
ZBTB25	4.27	Other
YIPF4	4.27	Other
ROCK2	4.27	Other
NODAL	4.26	Other
STRN3	4.26	Other
TOP2B	4.26	Other
ZNF232	4.26	Other
NEDD1	4.26	Other
EDF1	4.26	Other
GAP43	4.26	Other
ATAD2B	4.26	Other
CSRNP2	4.26	Other
NHLRC2	4.26	Other
GALNTL5	4.26	Other
TJAP1	4.25	Other
ERLEC1	4.25	Other
SDHB	4.25	y
ABCE1	4.25	Other
AC092587.1	4.25	Other
ANKRD40	4.25	Other
ANKRD54	4.25	Other
BBIP1	4.25	Other
CDADC1	4.25	Other
FRAT2	4.25	Other
H2AFZ	4.25	Other
SCGB1D1	4.25	Other
UTS2B	4.25	Other
TSPYL4	4.25	Other
ATP5F1C	4.25	Other
MUC7	4.25	Other
METTL5	4.25	Other
EIF2A	4.25	Other
BBS4	4.24	Other
OGT	4.24	Other
SGO2	4.24	Other
HACE1	4.24	Other
STAM2	4.24	Other
USP9X	4.24	Other
PI4K2B	4.24	Other
C5orf22	4.24	Other
FAM199X	4.24	Other
COL11A1	4.24	Other
CHD1L	4.24	Other
LRRC34	4.24	Other
BTAF1	4.24	Other
FNIP1	4.24	Other
ARF4	4.24	Other
BTBD19	4.24	Other
DCUN1D5	4.24	Other
DEFB129	4.24	Other
OMG	4.24	Other
PDIK1L	4.24	Other
RPL24	4.24	Other
ZNF821	4.24	Other
KDSR	4.23	y
ASNSD1	4.23	Other
EFCAB1	4.23	Other
FGFR2	4.23	Oncogene
AL132671.2	4.23	Other
GIP	4.23	Other
LY96	4.23	Other
NXF2	4.23	Other
PSMB1	4.23	Other
ZC3H8	4.23	Other
MDM2	4.23	y
PAM	4.23	Other
ARMT1	4.23	Other
RBBP7	4.23	Other
TIMMDC1	4.23	Other
TIMM21	4.23	Other
AKT1	4.23	Oncogene
RIOK1	4.23	Other
PDE3B	4.23	Other
TPR	4.23	y
MYO9A	4.22	Other
ACTL10	4.22	Other
AMY2A	4.22	Other
AP001273.2	4.22	Other
BCAS4	4.22	Other
KATNAL1	4.22	Other
MOAP1	4.22	Other
NHLRC4	4.22	Other
PCYOX1	4.22	Other
PDK1	4.22	Other
POLR3G	4.22	Other
ZNF573	4.22	Other
THYN1	4.22	Other
CYP2R1	4.22	Other
CCDC190	4.22	Other
SMC6	4.22	Other
TBC1D8B	4.22	Other
HNMT	4.22	Other
C11orf58	4.22	Other
NETO1	4.21	Other
ASH1L	4.21	Other
C11orf71	4.21	Other
CDC7	4.21	Other
CXorf58	4.21	Other
DENR	4.21	Other
PIP4P1	4.21	Other
RBP2	4.21	Other
SCEL	4.21	Other
SLC9C1	4.21	Other
BBS10	4.21	Other
DHX29	4.21	Other
ENTPD7	4.21	Other
ZNF879	4.21	Other
FGD6	4.21	Other
FBXL17	4.21	Other
EIF2AK3	4.21	Other
ARMC8	4.21	Other
CCDC197	4.21	Other
COPB2	4.21	Other
DPYD	4.21	Other
HHIP	4.21	Other
PVRIG	4.21	Other
PHIP	4.21	Other
TFEC	4.21	Other
ROCK1	4.21	Other
CD109	4.2	Other
ZNF215	4.2	Other
TNNI3K	4.2	Other
ACSM6	4.2	Other
C2orf92	4.2	Other
CDKN1A	4.2	Other
COX16	4.2	Other
HYLS1	4.2	Other
HOXA4	4.2	Other
LXN	4.2	Other
RUNDC3B	4.2	Other
SOD2	4.2	Other
SUB1	4.2	Other
ZNF184	4.2	Other
DR1	4.2	Other
LENEP	4.2	Other
PRR9	4.2	Other
TSPYL1	4.2	Other
BARD1	4.2	y
MBIP	4.2	Other
ANKAR	4.2	Other
RIC1	4.2	Other
LDHA	4.2	Other
GSTO2	4.2	Other
ZNF112	4.2	Other
ZNF485	4.19	Other
OR4P4	4.19	Other
TIGD2	4.19	Other
DDX50	4.19	Other
DDX42	4.19	Other
KLHDC2	4.19	Other
ZNF551	4.19	Other
CASC4	4.19	Other
CPSF3	4.19	Other
ACAD11	4.18	Other
LATS1	4.18	y
C11orf98	4.18	Other
C16orf74	4.18	Other
NDUFA4L2	4.18	Other
ZNF428	4.18	Other
SECISBP2L	4.18	Other
BROX	4.18	Other
RBMXL1	4.18	Other
TNFRSF10B	4.18	Other
ZDHHC16	4.18	Other
SDHAF2	4.18	y
PIFO	4.18	Other
TPD52L1	4.18	Other
TMEM41A	4.18	Other
JKAMP	4.18	Other
EVI2B	4.17	Other
INPP1	4.17	Other
SNX24	4.17	Other
TOGARAM1	4.17	Other
HMGCR	4.17	Other
METTL23	4.17	Other
STXBP5L	4.17	Other
MAP2K1	4.17	Oncogene
ABRACL	4.17	Other
C4orf48	4.17	Other
C8orf89	4.17	Other
CXCL3	4.17	Other
FIS1	4.17	Other
GNRH1	4.17	Other
PCNA	4.17	Other
ZNF330	4.17	Other
TUSC2	4.17	Other
XAGE5	4.17	Other
GADD45A	4.17	Other
PTPN20	4.17	Other
ZNF322	4.17	Other
ZNF382	4.16	Other
DNAJC14	4.16	Other
UFL1	4.16	Other
LBR	4.16	Other
AMZ2	4.16	Other
RAB3IP	4.16	Other
ZNF432	4.16	Other
UBXN1	4.16	Other
NFYA	4.16	Other
WFDC5	4.16	Other
TCEA1	4.16	y
CHL1	4.16	Other
RPUSD4	4.16	Other
IRAK3	4.16	Other
UHRF1BP1L	4.16	Other
PPP1R42	4.16	Other
ELAC1	4.16	Other
GCSAM	4.16	Other
RGPD3	4.16	Other
ST7L	4.16	Other
MTM1	4.16	Other
SAMHD1	4.16	Other
ZNF326	4.15	Other
INSL5	4.15	Other
RAB10	4.15	Other
PTGES3L-AARSD1	4.15	Other
COL24A1	4.15	Other
DENND4C	4.15	Other
TPRKB	4.15	Other
OFD1	4.15	Other
VWDE	4.15	Other
SYCP2	4.15	Other
PLA2G4A	4.15	Other
ELF3	4.15	Other
PMPCB	4.15	Other
IL12RB2	4.15	Other
VPS33B	4.15	Other
PON2	4.15	Other
CTAGE6	4.15	Other
KANSL1L	4.15	Other
KIF11	4.15	Other
CEP95	4.15	Other
ARPC3	4.14	Other
C2orf88	4.14	Other
EIF3I	4.14	Other
HLA-DMA	4.14	Other
KLRB1	4.14	Other
LDHB	4.14	Other
MAK16	4.14	Other
POLE3	4.14	Other
UQCC3	4.14	Other
ZNF705E	4.14	Other
DEFA4	4.14	Other
PPP1R7	4.14	Other
KITLG	4.14	Other
ITGB1BP2	4.14	Other
EIF2B4	4.14	Other
STARD6	4.14	Other
LRRC37A2	4.14	Other
CENPI	4.13	Other
GDAP2	4.13	Other
EMC7	4.13	Other
APOBEC3C	4.13	Other
ARL15	4.13	Other
CNOT6	4.13	Other
RPAP3	4.13	Other
GART	4.13	Other
NAA15	4.13	Other
ASIC5	4.13	Other
SPRTN	4.13	Other
UBE2D3	4.13	Other
ZHX1	4.13	Other
SUPT16H	4.13	Other
NT5C3A	4.13	Other
C8B	4.13	Other
GOSR1	4.13	Other
PRIMPOL	4.13	Other
CLASP2	4.13	Other
MYEF2	4.13	Other
ERH	4.13	Other
GCLM	4.12	Other
LRRIQ1	4.12	Other
SPINT4	4.12	Other
RAB5IF	4.12	Other
RGS18	4.12	Other
VSTM5	4.12	Other
NUDT2	4.12	Other
SYF2	4.12	Other
SNAP91	4.12	Other
ZFP82	4.12	Other
WDR92	4.12	Other
RBM48	4.12	Other
KIAA0586	4.12	Other
BRDT	4.12	Other
LARP4	4.12	Other
TICAM2	4.12	Other
DYRK3	4.12	Other
RAD51B	4.12	y
CPSF6	4.12	Other
ANGPTL3	4.12	Other
DPY19L4	4.11	Other
PUS7L	4.11	Other
NBPF11	4.11	Other
PDE7A	4.11	Other
DCK	4.11	Other
ETV2	4.11	Other
ZBTB41	4.11	Other
GADL1	4.11	Other
STK3	4.11	Other
LCE1D	4.11	Other
GGH	4.11	Other
MRPS14	4.11	Other
SEC62	4.11	Other
ULBP3	4.11	Other
KIFAP3	4.11	Other
LRRC24	4.11	Other
ZNF75A	4.11	Other
HASPIN	4.11	Other
RAB11A	4.11	Other
CD244	4.1	Other
NUP98	4.1	y
CDK1	4.1	Other
FIG4	4.1	Other
GABRG1	4.1	Other
ZNF836	4.1	Other
FSIP2	4.1	Other
RGS22	4.1	Other
TDRD1	4.1	Other
NFXL1	4.1	Other
FAXDC2	4.1	Other
PHF20L1	4.1	Other
PDCD7	4.1	Other
SLC25A32	4.1	Other
SLC35G4	4.1	Other
MRRF	4.09	Other
METTL15	4.09	Other
OTC	4.09	Other
PRPF3	4.09	Other
BCLAF1	4.09	Other
DNAJB2	4.09	Other
REXO5	4.09	Other
FAM161A	4.09	Other
LCE2B	4.09	Other
BMI1	4.09	Other
MEI4	4.09	Other
S100A9	4.09	Other
ZNF620	4.09	Other
SYCE1L	4.09	Other
ETAA1	4.09	Other
WBP1	4.09	Other
ZPBP	4.09	Other
AUH	4.09	Other
SSX5	4.09	Other
DYNLRB2	4.09	Other
GLA	4.09	Other
NME6	4.09	Other
DYNAP	4.09	Other
LETMD1	4.08	Other
FAM206A	4.08	Other
RAE1	4.08	Other
ZC2HC1A	4.08	Other
ANKRD39	4.08	Other
PPP1R35	4.08	Other
TMEM126B	4.08	Other
TNFAIP8L2	4.08	Other
ZFP91	4.08	Other
CCSER1	4.08	Other
FBXO16	4.08	Other
KIF5B	4.08	y
ZNF782	4.08	Other
SBNO1	4.08	Other
CXorf65	4.08	Other
IAPP	4.08	Other
MAGOH	4.08	Other
NBEAL1	4.08	Other
RNF175	4.08	Other
TBK1	4.08	Other
C14orf93	4.08	Other
CDKL3	4.08	Other
MS4A12	4.08	Other
RNF13	4.08	Other
ACTRT3	4.07	Other
APPBP2	4.07	Other
CEP120	4.07	Other
USP29	4.07	Other
CFAP206	4.07	Other
CREB3L4	4.07	Other
EFNA3	4.07	Other
ZNRF1	4.07	Other
CARF	4.07	Other
MLH1	4.07	TSG
RSPH3	4.07	Other
SLC38A4	4.07	Other
STEAP4	4.07	Other
MGARP	4.07	Other
SOCS1	4.07	TSG
KLRC4	4.07	Other
MANBAL	4.07	Other
PRPF4B	4.07	Other
SAP18	4.07	Other
CCNYL1	4.07	Other
ARSK	4.06	Other
EPCAM	4.06	Other
EML5	4.06	Other
AIM2	4.06	Other
ZNF280D	4.06	Other
RGS16	4.06	Other
THAP7	4.06	Other
AK9	4.06	Other
COL3A1	4.06	Other
TMPRSS11D	4.06	Other
TNNT1	4.06	Other
JMJD1C	4.06	Other
COIL	4.06	Other
MRPS15	4.06	Other
MXRA7	4.06	Other
UBAP1	4.05	Other
POTED	4.05	Other
ENY2	4.05	Other
TEX38	4.05	Other
TAS2R46	4.05	Other
HDX	4.05	Other
TRDN	4.05	Other
RNF43	4.05	TSG
PRR16	4.05	Other
ZMAT3	4.05	Other
C12orf60	4.05	Other
ZNF649	4.05	Other
NAA16	4.05	Other
DLD	4.05	Other
PLIN2	4.05	Other
NEK1	4.04	Other
ADGB	4.04	Other
FBXO38	4.04	Other
PDE1A	4.04	Other
PPY	4.04	Other
C19orf18	4.04	Other
PPM1D	4.04	y
OAZ1	4.04	Other
SMIM22	4.04	Other
PNPLA8	4.04	Other
HAUS1	4.04	Other
CEP55	4.04	Other
RNF185	4.04	Other
GHR	4.04	Other
IDH2	4.04	Oncogene
STK31	4.04	Other
CYB5D1	4.04	Other
SNX16	4.04	Other
ERMAP	4.03	Other
SETD9	4.03	Other
SPANXD	4.03	Other
MSR1	4.03	Other
STK19	4.03	Other
C20orf173	4.03	Other
IQCK	4.03	Other
NPC2	4.03	Other
ZNF804A	4.03	Other
RNF217	4.03	Other
TRIM59	4.03	Other
TRIM48	4.03	Other
GANC	4.03	Other
TXNRD1	4.02	Other
DRICH1	4.02	Other
DERA	4.02	Other
VPS13A	4.02	Other
TRDMT1	4.02	Other
ZNF451	4.02	Other
STXBP4	4.02	Other
PGM5	4.02	Other
ARMCX4	4.02	Other
SLC25A36	4.02	Other
SEC23B	4.01	Other
PGBD1	4.01	Other
CTR9	4.01	Other
UBP1	4.01	Other
MIS18BP1	4.01	Other
KHDRBS2	4.01	Other
ASCC3	4.01	Other
CSMD3	4.01	Other
EIF4B	4.01	Other
BRCA2	4.01	TSG
GPHN	4.01	y
CTNND1	4.01	Other
PIK3C3	4	Other
ETV6	4	y
NBN	4	y
SSX4	4	y
AC098582.1	4	Other
AC114490.3	4	Other
AC243547.3	4	Other
AGBL2	4	Other
AL672043.1	4	Other
ARMCX6	4	Other
ASCL2	4	Other
B3GNT5	4	Other
BCL2A1	4	Other
ELOA3B	4	Other
C11orf21	4	Other
C18orf63	4	Other
C2orf76	4	Other
C3orf62	4	Other
CCDC85B	4	Other
FMO5	4	Other
CLEC2A	4	Other
COA7	4	Other
COPS8	4	Other
CSGALNACT2	4	Other
CTF1	4	Other
CWF19L1	4	Other
CXCL5	4	Other
CXorf21	4	Other
DDTL	4	Other
DEFB133	4	Other
DNAJC9	4	Other
EIF4EBP3	4	Other
FAM117B	4	Other
FANCD2OS	4	Other
LYZL4	4	Other
MAGED4B	4	Other
GALNT5	4	Other
GIN1	4	Other
GNL2	4	Other
MTERF2	4	Other
HIST1H3J	4	Other
INTS13	4	Other
IQCF6	4	Other
KDM4F	4	Other
KRTAP2-4	4	Other
LAMTOR4	4	Other
LRRC26	4	Other
POLG2	4	Other
PPIAL4C	4	Other
MCEE	4	Other
MIEN1	4	Other
MOGAT1	4	Other
MTRNR2L10	4	Other
RBMY1D	4	Other
RGPD8	4	Other
NSA2	4	Other
OR4E1	4	Other
OSTN	4	Other
OXCT2	4	Other
PABPC1L2B	4	Other
PAFAH1B3	4	Other
PDRG1	4	Other
SMIM27	4	Other
TAF12	4	Other
PRR33	4	Other
RBX1	4	Other
TMEM200B	4	Other
RESF1	4	Other
RFXAP	4	Other
RPS27	4	Other
RPS28	4	Other
TSPY3	4	Other
SCO1	4	Other
SH3GLB1	4	Other
SMIM10L2A	4	Other
SSX4B	4	Other
TOR1AIP2	4	Other
TAF7L	4	Other
ZBED8	4	Other
TSR2	4	Other
THAP5	4	Other
ULK4	4	Other
VCY1B	4	Other
ZBED3	4	Other
WDR12	4	Other
TSTD3	4	Other
TRIM60	4	Other
TSPAN5	4	Other
UCN2	4	Other
VGLL3	4	Other
ZNF883	4	Other
CASP5	4	Other
TOPORS	3.99	Other
DOP1A	3.99	Other
UBE3A	3.99	Other
MAPK8	3.99	Other
USP28	3.99	Other
SLC9C2	3.99	Other
LONRF2	3.99	Other
CASC1	3.99	Other
TTC26	3.99	Other
SCAI	3.99	Other
LRFN5	3.99	Other
COL21A1	3.99	Other
SATL1	3.98	Other
ULK2	3.98	Other
RNF32	3.98	Other
MDGA2	3.98	Other
COQ2	3.98	Other
ARID4A	3.98	Other
NUCB2	3.98	Other
STXBP6	3.98	Other
CENPC	3.98	Other
EIF2B5	3.98	Other
MACC1	3.98	Other
RAB18	3.98	Other
NSUN7	3.97	Other
IRF2	3.97	Other
RNASE9	3.97	Other
MPP5	3.97	Other
SMC2	3.97	Other
CLK1	3.97	Other
ATP6V1B2	3.97	Other
OTOGL	3.97	Other
SERTAD4	3.97	Other
TNNI3	3.97	Other
OTUD6B	3.97	Other
GIGYF2	3.97	Other
GPRASP2	3.97	Other
ABCA6	3.97	Other
COMMD3-BMI1	3.97	Other
KRTCAP3	3.97	Other
RSRC2	3.97	Other
ARNTL2	3.97	Other
WDR17	3.96	Other
PRKRA	3.96	Other
CD58	3.96	Other
RCHY1	3.96	Other
SPATA19	3.96	Other
NELL2	3.96	Other
MLH3	3.96	Other
INVS	3.96	Other
DCTN2	3.96	Other
ANKRD26	3.96	Other
PDS5A	3.96	Other
ZBTB6	3.96	Other
CCND3	3.96	y
ZNHIT6	3.96	Other
SUPT3H	3.96	Other
SHQ1	3.96	Other
SPAST	3.96	Other
CR2	3.95	Other
CHP1	3.95	Other
ATP1B3	3.95	Other
AVEN	3.95	Other
SPP2	3.95	Other
TRAPPC6A	3.95	Other
SPDYE6	3.95	Other
PARN	3.95	Other
CEP78	3.95	Other
HMGN1	3.95	Other
IFI44L	3.95	Other
PLCZ1	3.95	Other
RBM8A	3.95	Other
MAD2L1BP	3.95	Other
PI15	3.95	Other
INTS6	3.95	Other
C12orf45	3.95	Other
CATSPERB	3.95	Other
TRUB1	3.95	Other
AADACL2	3.95	Other
EBPL	3.95	Other
HSP90AA1	3.95	y
RBM26	3.95	Other
[truncated: 17,351 more rows]
