# Supplementary material for: Inferring Potential Cancer Driving Synonymous Variants
Source: Genes (Basel). 2022 Apr 27;13(5):778. doi: 10.3390/genes13050778 (PMC9140830; doi:10.3390/genes13050778)
Supplement: Supplementary file 1 [file genes-13-00778-s001.zip › Supplementary_Materials/Table_S3_genes_all_filters.csv]

gene_HGNC_symbol	No_sSNVs_with_all_filters	is_cancer_associated
CDC27	206	y
PCDH15	135	n
TP53	120	y
CELF4	96	n
MYBPC1	96	n
SLC12A6	94	n
ZEB2	91	y
MECOM	89	y
CDH8	88	y
NFATC4	87	y
TRPM3	87	n
LIN54	85	n
DTNA	82	n
LCOR	82	n
PBRM1	82	y
HLA-DQB1	80	y
KDM6A	80	y
MATR3	78	n
SETD5	77	n
RUNX1T1	76	y
PTPRT	72	y
PUM1	71	n
CDKN2A	68	y
CADM1	67	y
DYNC1I1	66	n
HNRNPR	66	n
NRG3	65	y
C2CD5	64	n
GRIK2	62	n
RIMS1	61	n
ZBTB20	61	n
CDK5RAP3	60	y
PTPRD	59	y
NOVA1	58	n
CACNB2	56	y
NRXN1	56	y
ODF2	56	n
PARP9	56	n
YY1AP1	55	n
EPHA5	54	n
GRM1	54	y
UNC5D	54	n
RUNX2	52	y
TCF4	52	y
ATXN2	51	y
GABRB2	50	n
GRIA4	50	n
HDAC9	50	y
PTK2	50	y
GTDC1	49	n
NELL1	49	n
AGTR1	48	y
PPP2R2B	48	y
TGOLN2	48	n
ZFPM2	48	y
NRG1	47	y
CADPS2	46	n
DCC	46	y
ZNF407	46	n
ZNF521	46	y
ASTN1	45	n
DDR1	45	y
ELAVL2	45	n
MYH2	45	n
OLA1	45	n
KRAS	44	y
KTN1	44	y
PPIP5K1	44	n
SCN1A	44	n
SPATA22	44	n
TRPC4	43	y
CRK	42	y
KIF13A	42	n
KLHL13	42	n
NTNG1	42	n
REV3L	42	y
ANKRD17	41	n
GRM8	41	n
EEF1D	40	y
EPB41L3	40	y
LRRC4C	40	n
LRRTM4	40	n
MEF2C	40	y
PPP1CC	40	y
ADCY8	39	y
CTNNA2	39	y
RNF145	39	n
MME	38	y
A1CF	37	n
PLCB4	37	y
SLC4A7	37	n
TFEB	37	y
HECTD1	36	n
SLC4A2	36	y
ARMC8	35	n
GRIA2	35	n
KIF21A	35	n
MAP2	35	y
NFAT5	35	n
TRPM6	35	n
ADAMTSL1	34	n
COL13A1	34	n
MAP4K4	34	y
MBD1	34	n
PABPC1	34	n
PARD3B	34	n
PTPRB	34	y
RBMX	34	n
RHOT1	34	n
SORBS1	34	n
THSD7B	34	n
UNC79	34	n
ZC3H14	34	n
DMD	33	y
FILIP1	33	n
ZNF423	33	y
ADD1	32	n
ARHGEF3	32	n
CDH11	32	y
ESR2	32	y
HGF	32	y
PCDH19	32	n
PROX1	32	y
SCN11A	32	n
SCN2A	32	n
SLC11A2	32	y
SLC8A1	32	y
SOX5	32	n
TP63	32	y
TRPS1	32	n
BAZ2B	31	n
KCNT2	31	n
PEX5L	31	n
XIRP2	31	n
ZBTB26	31	n
ABCB7	30	n
APP	30	y
CAMTA2	30	n
CHRM2	30	y
DICER1	30	y
ESR1	30	y
GUCY1A2	30	y
KCNH5	30	y
LIMCH1	30	n
MAPKAP1	30	y
NTRK2	30	y
PDCD10	30	n
POLM	30	n
PPHLN1	30	n
RALGAPA1	30	n
SH2D3C	30	y
VCAN	30	y
JAKMIP2	29	n
MTUS1	29	n
OPRM1	29	y
PTCH1	29	y
RBM4B	29	n
TEX10	29	n
TRIM2	29	n
BCS1L	28	n
EYA4	28	n
FOXP2	28	n
GABRA2	28	n
MSL2	28	n
PTCH2	28	y
TLR10	28	n
UNC45B	28	n
ZEB1	28	y
ZNF513	28	n
ATP7B	27	y
DTX2	27	y
GRIN2A	27	y
ITGB1	27	y
ITGB3	27	y
MCF2	27	n
MROH2B	27	n
MYH8	27	n
SSBP2	27	y
STAG2	27	y
UBASH3A	27	n
ANKFN1	26	n
ARPP21	26	n
CCDC178	26	n
DPP10	26	n
ESRRG	26	n
FKBP8	26	n
FPGT-TNNI3K	26	n
IGSF1	26	n
LAMA4	26	y
NR4A2	26	y
NTM	26	n
PCDH9	26	n
SEMA6D	26	n
SLC12A2	26	y
TLE3	26	y
COL11A1	25	n
ENPP2	25	y
LRP6	25	y
PACSIN2	25	n
RBPJ	25	y
ABL2	24	y
ACSF2	24	n
ARHGEF7	24	n
ATP2C1	24	n
CADPS	24	n
CAST	24	n
CD163	24	y
CDH13	24	y
CFL2	24	n
CIDEC	24	n
CYP4A11	24	n
DTHD1	24	n
FAM214B	24	n
HDX	24	n
IQCH	24	n
KCNQ5	24	n
L1CAM	24	y
LSR	24	n
MARK3	24	n
MEIS2	24	n
MYRIP	24	n
NFASC	24	n
PARD3	24	y
PHC1	24	n
PHF8	24	n
RGS7	24	n
SCN5A	24	n
SLC13A3	24	n
SLITRK1	24	n
SLITRK3	24	n
ST3GAL3	24	n
SYBU	24	n
TLE4	24	y
VPS13A	24	n
YWHAZ	24	y
ZMYND11	24	n
ZNF334	24	n
ZNF800	24	n
BRPF1	23	n
EOGT	23	n
EXT1	23	y
GALNT13	23	y
KIF27	23	n
RPS6KC1	23	n
SYK	23	y
ANXA6	22	n
ATRX	22	y
CNKSR2	22	n
CUX1	22	y
DGKH	22	y
DZANK1	22	n
GRM7	22	n
HLA-DQB2	22	n
HNRNPD	22	y
HYDIN	22	n
LMO7	22	n
LRP8	22	n
MBNL1	22	n
MUSK	22	n
PML	22	y
RBBP8	22	y
SAMD3	22	n
STXBP5L	22	n
TCAP	22	n
TP73	22	y
TTN	22	y
YTHDF3	22	n
ACSL4	21	y
ANKS1B	21	y
ATP11A	21	n
DPF3	21	y
EPHA3	21	y
FAM135B	21	n
HCFC1	21	y
IKZF3	21	y
MAPKBP1	21	n
NEUROD6	21	n
RBM15	21	y
SEZ6L	21	n
SHPRH	21	n
SLC2A14	21	n
ARID2	20	y
ATF7	20	n
ATP12A	20	n
BAG6	20	y
BCOR	20	y
C1QTNF1	20	n
CACNA2D4	20	y
CASC1	20	n
CDH18	20	n
CES5A	20	n
CLCN3	20	y
CLK3	20	n
CLTC	20	y
DIAPH2	20	n
DPP6	20	n
EIF4G1	20	y
ERG	20	y
FGFR1	20	y
FGG	20	n
FLT4	20	y
KAT6A	20	y
LTBP1	20	y
MED12	20	y
NLGN4X	20	n
NOL4	20	n
NPEPPS	20	n
NTRK3	20	y
PFKFB3	20	y
PI4KB	20	n
POLL	20	y
PPFIA2	20	n
PPP2R1B	20	y
PPP2R3A	20	y
PTBP2	20	n
REPS1	20	y
RET	20	y
RPH3A	20	n
RPS3A	20	y
SCIMP	20	n
SLCO4A1	20	n
SNCAIP	20	n
ST3GAL4	20	y
SYVN1	20	n
TC2N	20	n
TNFAIP8	20	y
TOMM40	20	n
TSNARE1	20	n
TTC39B	20	n
ZC3H11A	20	n
ZMIZ2	20	n
CCHCR1	19	y
GRID2	19	n
KAT6B	19	y
LRBA	19	n
NPSR1	19	n
PAPPA2	19	n
RC3H2	19	n
RPS12	19	y
SNTG1	19	n
TBC1D8B	19	n
TCF7L2	19	y
ABHD17A	18	n
C8orf34	18	n
CAPS2	18	n
CCDC88A	18	n
CMKLR1	18	n
COL9A1	18	y
DLG4	18	n
DYRK4	18	n
EPHB4	18	y
ERAP1	18	y
FAM222B	18	n
FHOD3	18	n
FOSB	18	y
GP6	18	n
GPR161	18	y
GRM5	18	y
HNRNPA1	18	y
IDH3A	18	n
IKZF1	18	y
IQGAP2	18	y
ITGB2	18	y
KCNC2	18	n
KIF21B	18	n
KY	18	n
MAGI1	18	y
MAP3K19	18	n
MASTL	18	n
NLGN3	18	n
NMNAT3	18	n
PAPOLA	18	n
PCDH18	18	n
PCK2	18	y
PDS5A	18	n
PHLDB2	18	n
PLAGL1	18	y
POSTN	18	y
POU6F2	18	n
PSMD12	18	y
PTPRO	18	y
RAB15	18	n
RAP1GDS1	18	y
RPS3	18	n
SATB2	18	n
SCLT1	18	n
SCN9A	18	y
SH3BP2	18	y
SLC25A3	18	n
SLC4A10	18	n
SMARCC2	18	y
STAT3	18	y
STX17	18	y
STXBP5	18	n
TCF12	18	y
TNIP1	18	n
WSB2	18	n
ZDHHC21	18	n
ZNF347	18	n
ZNF384	18	y
ACVR1B	17	y
AFF2	17	n
AMOT	17	n
CELF2	17	y
CNRIP1	17	n
CRNKL1	17	n
GRM4	17	n
HPSE2	17	y
HTR3D	17	n
MCTP1	17	n
MEFV	17	y
PCDH17	17	n
RIMS2	17	n
RRN3	17	n
SMG1	17	n
TENM1	17	n
UPF2	17	n
