# Supplementary material for: Inferring Potential Cancer Driving Synonymous Variants
Source: Genes (Basel). 2022 Apr 27;13(5):778. doi: 10.3390/genes13050778 (PMC9140830; doi:10.3390/genes13050778)
Supplement: Supplementary file 1 [file genes-13-00778-s001.zip › Supplementary_Materials/Table_S5_splicing_disrupted.csv]

HGNC	tran	HGVSG	primary_site	spliceAI_acc_gain	spliceAI_acc_loss	spliceAI_don_gain	spliceAI_don_loss	spliceAI	CADD_splice
CAT	ENST00000241052	11:g.34456148C>A	lung	0	0	0.97	0	0.97	16.02
CAT	ENST00000241052	11:g.34456148C>A	large_intestine	0	0	0.97	0	0.97	16.02
PRKD1	ENST00000331968	14:g.29663759G>T	liver	0	0	0.96	0	0.96	15.95
ITGAL	ENST00000356798	16:g.30506856G>A	skin	0	0	0.95	0.21	0.95	23.7
ARID2	ENST00000334344	12:g.45893701A>G	liver	0	0	0.93	0.86	0.93	22.7
CUL1	ENST00000325222	7:g.148798677G>A	large_intestine	0	0	0.62	0.91	0.91	27.3
TP53	ENST00000269305	17:g.7674859C>T	upper_aerodigestive_tract	0	0	0.46	0.9	0.9	27.5
TP53	ENST00000269305	17:g.7674859C>T	large_intestine	0	0	0.46	0.9	0.9	27.5
TP53	ENST00000269305	17:g.7674859C>T	biliary_tract	0	0	0.46	0.9	0.9	27.5
TP53	ENST00000269305	17:g.7674859C>T	ovary	0	0	0.46	0.9	0.9	27.5
ANAPC1	ENST00000341068	2:g.111782369C>T	stomach	0	0	0.15	0.9	0.9	24.5
ANAPC1	ENST00000341068	2:g.111782369C>T	endometrium	0	0	0.15	0.9	0.9	24.5
TP53	ENST00000269305	17:g.7674859C>T	liver	0	0	0.46	0.9	0.9	27.5
TP53	ENST00000269305	17:g.7674859C>T	oesophagus	0	0	0.46	0.9	0.9	27.5
TP53	ENST00000269305	17:g.7674859C>T	central_nervous_system	0	0	0.46	0.9	0.9	27.5
FGFR4	ENST00000292408	5:g.177093331G>A	skin	0.01	0	0	0.89	0.89	23.2
JAK3	ENST00000458235	19:g.17840230C>T	liver	0	0	0.58	0.88	0.88	23.7
NF1	ENST00000358273	17:g.31338139G>A	central_nervous_system	0	0	0	0.86	0.86	24.4
PTPN1	ENST00000371621	20:g.50578518A>G	liver	0.84	0	0.03	0	0.84	14.83
ITGB3	ENST00000559488	17:g.47291088G>T	liver	0	0	0.37	0.84	0.84	26.3
PBRM1	ENST00000394830	3:g.52668498C>T	large_intestine	0	0	0	0.84	0.84	25.2
COL4A2	ENST00000360467	13:g.110436367G>A	skin	0	0	0	0.84	0.84	23.4
PBRM1	ENST00000394830	3:g.52668498C>T	kidney	0	0	0	0.84	0.84	25.2
ITGB3	ENST00000559488	17:g.47291088G>T	lung	0	0	0.37	0.84	0.84	26.3
DLG2	ENST00000376104	11:g.84534669T>C	pancreas	0	0	0.83	0	0.83	15.92
L1CAM	ENST00000370060	X:g.153870797G>T	urinary_tract	0	0	0.8	0	0.8	15.33
L1CAM	ENST00000370060	X:g.153870797G>T	lung	0	0	0.8	0	0.8	15.33
SCNN1B	ENST00000343070	16:g.23348836C>A	lung	0	0	0.79	0	0.79	15.27
ERC1	ENST00000397203	12:g.1236904G>A	skin	0	0	0.27	0.79	0.79	24.9
ERC1	ENST00000397203	12:g.1236904G>A	endometrium	0	0	0.27	0.79	0.79	24.9
FLT4	ENST00000261937	5:g.180609905C>A	lung	0.01	0	0.1	0.78	0.78	21.4
FLT4	ENST00000261937	5:g.180609905C>A	liver	0.01	0	0.1	0.78	0.78	21.4
NF1	ENST00000358273	17:g.31227291G>A	stomach	0	0	0	0.77	0.77	25.3
NF1	ENST00000358273	17:g.31227291G>A	central_nervous_system	0	0	0	0.77	0.77	25.3
SLC44A5	ENST00000370855	1:g.75222417C>A	lung	0.42	0.75	0	0	0.75	18.54
DAZAP2	ENST00000549555	12:g.51238919A>G	oesophagus	0	0	0.01	0.74	0.74	23.3
UBR4	ENST00000375254	1:g.19174954C>A	lung	0	0	0.05	0.74	0.74	24.8
TP53	ENST00000269305	17:g.7675994C>A	lung	0	0	0.15	0.72	0.72	25.1
TP53	ENST00000269305	17:g.7675994C>A	skin	0	0	0.15	0.72	0.72	25.1
TP53	ENST00000269305	17:g.7675994C>A	ovary	0	0	0.15	0.72	0.72	25.1
PRKCQ	ENST00000263125	10:g.6456674C>T	skin	0	0	0	0.72	0.72	23.2
TP53	ENST00000269305	17:g.7675994C>A	bone	0	0	0.15	0.72	0.72	25.1
TP53	ENST00000269305	17:g.7675994C>A	endometrium	0	0	0.15	0.72	0.72	25.1
TP53	ENST00000269305	17:g.7675994C>A	upper_aerodigestive_tract	0	0	0.15	0.72	0.72	25.1
TP53	ENST00000269305	17:g.7675994C>A	urinary_tract	0	0	0.15	0.72	0.72	25.1
TP53	ENST00000269305	17:g.7675994C>A	central_nervous_system	0	0	0.15	0.72	0.72	25.1
TP53	ENST00000269305	17:g.7675994C>A	oesophagus	0	0	0.15	0.72	0.72	25.1
TP53	ENST00000269305	17:g.7675994C>A	liver	0	0	0.15	0.72	0.72	25.1
TP53	ENST00000269305	17:g.7675994C>A	pancreas	0	0	0.15	0.72	0.72	25.1
TP53	ENST00000269305	17:g.7675994C>A	biliary_tract	0	0	0.15	0.72	0.72	25.1
TP53	ENST00000269305	17:g.7675994C>A	large_intestine	0	0	0.15	0.72	0.72	25.1
ABCA5	ENST00000392676	17:g.69261635C>A	stomach	0	0	0	0.71	0.71	23.3
KIF5C	ENST00000435030	2:g.149000782G>T	large_intestine	0	0	0.01	0.71	0.71	25
DGKI	ENST00000288490	7:g.137597847C>A	skin	0	0	0	0.7	0.7	24.7
PBRM1	ENST00000394830	3:g.52587353C>T	large_intestine	0	0	0.13	0.7	0.7	26
PBRM1	ENST00000394830	3:g.52587353C>T	urinary_tract	0	0	0.13	0.7	0.7	26
UBE4A	ENST00000431736	11:g.118389876A>C	large_intestine	0	0	0.68	0	0.68	14.83
ALDOB	ENST00000374855	9:g.101427482C>T	skin	0	0	0.67	0.51	0.67	26.1
RAP1B	ENST00000250559	12:g.68652051G>T	lung	0	0	0.2	0.65	0.65	25.2
RAP1B	ENST00000250559	12:g.68652051G>T	skin	0	0	0.2	0.65	0.65	25.2
TLE4	ENST00000376552	9:g.79573730C>A	upper_aerodigestive_tract	0.61	0.02	0	0	0.61	14.6
NUP214	ENST00000359428	9:g.131125749G>A	liver	0.11	0	0.01	0.61	0.61	28.3
CD3D	ENST00000300692	11:g.118339457G>T	large_intestine	0	0	0.6	0.01	0.6	15.4
SMC1B	ENST00000357450	22:g.45396484C>T	liver	0.58	0.11	0	0	0.58	15.27
ITGA2	ENST00000296585	5:g.53073259G>T	lung	0.01	0	0	0.57	0.57	22
ITGA2	ENST00000296585	5:g.53073259G>T	skin	0.01	0	0	0.57	0.57	22
ANAPC1	ENST00000341068	2:g.111778756C>A	lung	0.56	0	0	0	0.56	13.62
MME	ENST00000460393	3:g.155143571G>T	lung	0	0	0.56	0.46	0.56	25.9
RFC1	ENST00000381897	4:g.39312914C>T	lung	0.53	0.52	0	0	0.53	19.35
RET	ENST00000355710	10:g.43120185C>G	lung	0	0	0.52	0.01	0.52	14.16
MAP3K6	ENST00000493901	1:g.27361574C>A	skin	0	0	0.52	0	0.52	9.554
RET	ENST00000355710	10:g.43120185C>G	breast	0	0	0.52	0.01	0.52	14.16
RET	ENST00000355710	10:g.43120185C>G	large_intestine	0	0	0.52	0.01	0.52	14.16
EDNRB	ENST00000377211	13:g.77918091C>T	large_intestine	0	0	0.5	0.29	0.5	26.1
EDNRB	ENST00000377211	13:g.77918091C>T	skin	0	0	0.5	0.29	0.5	26.1
PPP2R3A	ENST00000264977	3:g.136070552G>T	skin	0	0	0	0.5	0.5	24.3
ECM1	ENST00000369049	1:g.150511198G>T	upper_aerodigestive_tract	0	0	0.19	0.48	0.48	22.6
ECM1	ENST00000369049	1:g.150511198G>T	large_intestine	0	0	0.19	0.48	0.48	22.6
RARG	ENST00000425354	12:g.53213497T>A	large_intestine	0	0	0.15	0.46	0.46	23.7
KIF5A	ENST00000455537	12:g.57578342G>A	NS	0	0	0.44	0.01	0.44	22.8
KIF5A	ENST00000455537	12:g.57578342G>A	skin	0	0	0.44	0.01	0.44	22.8
ANGPTL4	ENST00000301455	19:g.8366064G>A	haematopoietic_and_lymphoid_tissue	0	0	0.42	0.2	0.42	23.3
INSIG1	ENST00000340368	7:g.155301690T>A	stomach	0	0	0.01	0.41	0.41	16.57
INSIG1	ENST00000340368	7:g.155301690T>A	pancreas	0	0	0.01	0.41	0.41	16.57
SEMA3A	ENST00000265362	7:g.84110587T>C	haematopoietic_and_lymphoid_tissue	0.4	0	0.01	0	0.4	19.23
SEMA3A	ENST00000265362	7:g.84110587T>C	lung	0.4	0	0.01	0	0.4	19.23
SEMA3A	ENST00000265362	7:g.84110587T>C	breast	0.4	0	0.01	0	0.4	19.23
TFEB	ENST00000230323	6:g.41690903C>A	lung	0.35	0	0	0	0.35	16.84
TP53	ENST00000269305	17:g.7673535C>T	upper_aerodigestive_tract	0	0	0.01	0.34	0.34	24.2
TP53	ENST00000269305	17:g.7673535C>T	oesophagus	0	0	0.01	0.34	0.34	24.2
TP53	ENST00000269305	17:g.7673535C>T	lung	0	0	0.01	0.34	0.34	24.2
TP53	ENST00000269305	17:g.7673535C>T	large_intestine	0	0	0.01	0.34	0.34	24.2
LEPR	ENST00000349533	1:g.65601853C>T	oesophagus	0.07	0.32	0	0	0.32	15.35
LEPR	ENST00000349533	1:g.65601853C>T	skin	0.07	0.32	0	0	0.32	15.35
CNTN1	ENST00000551295	12:g.40936905G>T	lung	0	0	0.31	0.26	0.31	23.6
CACNA1S	ENST00000362061	1:g.201092114C>A	lung	0.01	0.3	0	0	0.3	20.4
CACNA1S	ENST00000362061	1:g.201092114C>A	breast	0.01	0.3	0	0	0.3	20.4
MCU	ENST00000373053	10:g.72692205C>G	large_intestine	0	0	0.29	0	0.29	16.51
WDR48	ENST00000302313	3:g.39069649C>A	haematopoietic_and_lymphoid_tissue	0	0.28	0	0	0.28	15.57
WDR48	ENST00000302313	3:g.39069649C>A	lung	0	0.28	0	0	0.28	15.57
WDR48	ENST00000302313	3:g.39069649C>A	stomach	0	0.28	0	0	0.28	15.57
LIFR	ENST00000263409	5:g.38490257G>A	skin	0.21	0.27	0	0	0.27	15.09
LIFR	ENST00000263409	5:g.38490257G>A	NS	0.21	0.27	0	0	0.27	15.09
ACIN1	ENST00000262710	14:g.23065988G>A	upper_aerodigestive_tract	0	0.26	0	0	0.26	16.84
TOPBP1	ENST00000260810	3:g.133638160G>T	liver	0.25	0	0	0	0.25	15.16
CDH17	ENST00000027335	8:g.94159971C>T	endometrium	0	0	0	0.24	0.24	21.9
CACNA2D3	ENST00000474759	3:g.54386774G>A	skin	0	0	0	0.24	0.24	24.2
CDH17	ENST00000027335	8:g.94159971C>T	skin	0	0	0	0.24	0.24	21.9
IFI30	ENST00000407280	19:g.18175222G>A	skin	0	0	0.22	0.05	0.22	18.46
SLC4A4	ENST00000425175	4:g.71472969A>C	upper_aerodigestive_tract	0	0	0.01	0.22	0.22	20.7
CDC27	ENST00000531206	17:g.47172042A>G	thyroid	0.2	0	0	0	0.2	16.06
LCN2	ENST00000373017	9:g.128151638G>A	skin	0.2	0.05	0	0	0.2	18.74
CDC27	ENST00000531206	17:g.47172042A>G	liver	0.2	0	0	0	0.2	16.06
CDC27	ENST00000531206	17:g.47172042A>G	oesophagus	0.2	0	0	0	0.2	16.06
SLC8A3	ENST00000381269	14:g.70060939C>T	skin	0	0.19	0	0	0.19	21.8
ATG7	ENST00000354449	3:g.11347897C>T	breast	0	0.18	0	0	0.18	15.33
ATG7	ENST00000354449	3:g.11347897C>T	skin	0	0.18	0	0	0.18	15.33
DICER1	ENST00000526495	14:g.95108324C>T	lung	0	0	0.17	0	0.17	21.7
DICER1	ENST00000526495	14:g.95108324C>T	haematopoietic_and_lymphoid_tissue	0	0	0.17	0	0.17	21.7
PLA2G6	ENST00000332509	22:g.38134988C>T	skin	0	0	0.16	0.01	0.16	20.5
MECP2	ENST00000453960	X:g.154032557C>A	endometrium	0.16	0.01	0	0	0.16	22.6
MECP2	ENST00000453960	X:g.154032557C>A	central_nervous_system	0.16	0.01	0	0	0.16	22.6
RHEB	ENST00000262187	7:g.151471426C>T	large_intestine	0	0.13	0	0	0.13	15.78
CAPN3	ENST00000397163	15:g.42408288C>A	small_intestine	0	0	0.11	0	0.11	16.03
CAPN3	ENST00000397163	15:g.42408288C>A	biliary_tract	0	0	0.11	0	0.11	16.03
LAMA3	ENST00000313654	18:g.23751088G>T	liver	0	0	0.09	0	0.09	21.9
CYP1A1	ENST00000379727	15:g.74720774C>T	skin	0.09	0.01	0	0	0.09	17.6
SMARCC2	ENST00000267064	12:g.56164304T>G	large_intestine	0	0	0.01	0.08	0.08	18.21
CDC27	ENST00000531206	17:g.47170015A>C	liver	0	0.07	0	0	0.07	17.88
CDC27	ENST00000531206	17:g.47157383A>C	prostate	0.07	0	0	0	0.07	17.38
CDC27	ENST00000531206	17:g.47157383A>C	skin	0.07	0	0	0	0.07	17.38
PKN3	ENST00000291906	9:g.128713385C>A	stomach	0	0	0	0.05	0.05	15.5
LAMA4	ENST00000230538	6:g.112216368C>A	breast	0	0	0.04	0.04	0.04	22
RRM1	ENST00000300738	11:g.4119902C>A	haematopoietic_and_lymphoid_tissue	0	0	0	0.04	0.04	15.16
DCTN1	ENST00000361874	2:g.74380007G>T	skin	0	0	0	0.04	0.04	22.5
LAMA4	ENST00000230538	6:g.112216368C>A	lung	0	0	0.04	0.04	0.04	22
RRM1	ENST00000300738	11:g.4119902C>A	oesophagus	0	0	0	0.04	0.04	15.16
RRM1	ENST00000300738	11:g.4119902C>A	stomach	0	0	0	0.04	0.04	15.16
ALAD	ENST00000409155	9:g.113392169C>A	liver	0.02	0.03	0	0	0.03	20.9
SAFB2	ENST00000252542	19:g.5591793C>T	large_intestine	0	0.03	0	0	0.03	15.28
ALAD	ENST00000409155	9:g.113392169C>A	skin	0.02	0.03	0	0	0.03	20.9
SAFB2	ENST00000252542	19:g.5591793C>T	endometrium	0	0.03	0	0	0.03	15.28
HHIP	ENST00000296575	4:g.144706680C>A	skin	0	0	0	0.02	0.02	15.6
SH2D3A	ENST00000245908	19:g.6753583C>T	skin	0.02	0	0	0	0.02	15.45
CDC27	ENST00000531206	17:g.47137178T>C	large_intestine	0	0	0	0.02	0.02	15.57
PBX2	ENST00000375050	6:g.32188503G>T	central_nervous_system	0.02	0	0	0	0.02	16.65
CXADR	ENST00000284878	21:g.17561474C>T	skin	0	0	0	0.02	0.02	16.43
CDC27	ENST00000531206	17:g.47137178T>C	thyroid	0	0	0	0.02	0.02	15.57
PBX2	ENST00000375050	6:g.32188503G>T	prostate	0.02	0	0	0	0.02	16.65
PIM2	ENST00000376509	X:g.48918634G>T	lung	0	0.02	0	0	0.02	16.2
CXADR	ENST00000284878	21:g.17561474C>T	urinary_tract	0	0	0	0.02	0.02	16.43
PBX2	ENST00000375050	6:g.32188503G>T	kidney	0.02	0	0	0	0.02	16.65
PIM2	ENST00000376509	X:g.48918634G>T	urinary_tract	0	0.02	0	0	0.02	16.2
CDC27	ENST00000531206	17:g.47137178T>C	liver	0	0	0	0.02	0.02	15.57
CDC27	ENST00000531206	17:g.47137178T>C	meninges	0	0	0	0.02	0.02	15.57
EEF1D	ENST00000423316	8:g.143579795G>T	large_intestine	0.01	0	0	0	0.01	18.14
SGK1	ENST00000367858	6:g.134174059C>T	thyroid	0	0.01	0	0	0.01	15.9
SGK1	ENST00000367858	6:g.134174059C>T	urinary_tract	0	0.01	0	0	0.01	15.9
PTPRT	ENST00000373187	20:g.42236257T>G	stomach	0	0	0	0	0	16.63
DPP4	ENST00000360534	2:g.162073469A>G	breast	0	0	0	0	0	18.96
CAMK1	ENST00000256460	3:g.9763213C>T	skin	0	0	0	0	0	18.25
IL21	ENST00000264497	4:g.122620892A>G	breast	0	0	0	0	0	15.12
ROCK1	ENST00000399799	18:g.21070611A>G	liver	0	0	0	0	0	16.11
RUNX1T1	ENST00000436581	8:g.91975945A>T	prostate	0	0	0	0	0	16.73
CRK	ENST00000300574	17:g.1456069T>G	large_intestine	0	0	0	0	0	15.29
CRK	ENST00000300574	17:g.1456069T>G	liver	0	0	0	0	0	15.29
ATP6V1F	ENST00000492758	7:g.128862934G>T	lung	0	0	0	0	0	19.6
MMP19	ENST00000322569	12:g.55842355C>A	urinary_tract	0	0	0	0	0	15.77
FGFR1OP	ENST00000366847	6:g.167033962C>A	skin	0	0	0	0	0	16.64
PRICKLE2	ENST00000295902	3:g.64099312C>T	urinary_tract	0	0	0	0	0	17.82
CRK	ENST00000300574	17:g.1456069T>G	thyroid	0	0	0	0	0	15.29
ST3GAL6	ENST00000394162	3:g.98770954G>C	oesophagus	0	0	0	0	0	15.62
SOX2	ENST00000325404	3:g.181712420C>G	large_intestine	0	0	0	0	0	15.18
HOXA11	ENST00000006015	7:g.27184782T>G	upper_aerodigestive_tract	0	0	0	0	0	18.48
PPM1D	ENST00000305921	17:g.60600885G>T	lung	0	0	0	0	0	15.49
EPHA7	ENST00000369303	6:g.93246793T>G	lung	0	0	0	0	0	18.14
HOXA5	ENST00000222726	7:g.27143482G>T	liver	0	0	0	0	0	15.06
CDC27	ENST00000531206	17:g.47169988G>A	lung	0	0	0	0	0	17.76
TMSB10	ENST00000233143	2:g.84906116G>A	haematopoietic_and_lymphoid_tissue	0	0	0	0	0	17.29
TWIST2	ENST00000448943	2:g.238848383C>G	upper_aerodigestive_tract	0	0	0	0	0	15.72
PHOX2B	ENST00000226382	4:g.41748590A>C	oesophagus	0	0	0	0	0	17.16
EPHA7	ENST00000369303	6:g.93246793T>G	skin	0	0	0	0	0	18.14
PHOX2B	ENST00000226382	4:g.41748437A>C	upper_aerodigestive_tract	0	0	0	0	0	18.43
CACNB2	ENST00000324631	10:g.18401926T>C	large_intestine	0	0	0	0	0	15.87
RASGRF2	ENST00000265080	5:g.80960783G>C	upper_aerodigestive_tract	0	0	0	0	0	17.39
PTEN	ENST00000371953	10:g.87864547C>A	urinary_tract	0	0	0	0	0	17.94
MEF2C	ENST00000340208	5:g.88722625A>G	upper_aerodigestive_tract	0	0	0	0	0	15.24
FUS	ENST00000254108	16:g.31182621C>A	thyroid	0	0	0	0	0	16.38
CHRM1	ENST00000306960	11:g.62910834G>T	haematopoietic_and_lymphoid_tissue	0	0	0	0	0	15.85
ERCC2	ENST00000391945	19:g.45370160C>G	central_nervous_system	0	0	0	0	0	15.01
NGFR	ENST00000172229	17:g.49506414C>A	large_intestine	0	0	0	0	0	15.75
TUBA1B	ENST00000336023	12:g.49128819G>T	urinary_tract	0	0	0	0	0	17.47
CDH8	ENST00000577390	16:g.61727214C>T	skin	0	0	0	0	0	15.35
CHRM1	ENST00000306960	11:g.62910834G>T	stomach	0	0	0	0	0	15.85
PGAM2	ENST00000297283	7:g.44065236G>T	oesophagus	0	0	0	0	0	17.96
SDCBP	ENST00000260130	8:g.58579794G>A	central_nervous_system	0	0	0	0	0	22.5
CBR1	ENST00000290349	21:g.36070334G>C	liver	0	0	0	0	0	18.32
MIA3	ENST00000344922	1:g.222660196C>G	breast	0	0	0	0	0	16.08
RUNX1T1	ENST00000436581	8:g.91975945A>T	lung	0	0	0	0	0	16.73
MYL9	ENST00000279022	20:g.36549171C>A	skin	0	0	0	0	0	15.03
FUS	ENST00000254108	16:g.31182621C>A	large_intestine	0	0	0	0	0	16.38
RAPGEF3	ENST00000449771	12:g.47740993C>A	liver	0	0	0	0	0	15.73
ZEB1	ENST00000361642	10:g.31319255T>C	large_intestine	0	0	0	0	0	15.17
FUS	ENST00000254108	16:g.31182621C>A	lung	0	0	0	0	0	16.38
PPM1D	ENST00000305921	17:g.60600885G>T	skin	0	0	0	0	0	15.49
IQGAP1	ENST00000268182	15:g.90440512C>A	breast	0	0	0	0	0	15.34
CBR1	ENST00000290349	21:g.36070334G>C	stomach	0	0	0	0	0	18.32
TWIST2	ENST00000448943	2:g.238848383C>G	large_intestine	0	0	0	0	0	15.72
CDC27	ENST00000531206	17:g.47170015A>G	pancreas	0	0	0	0	0	17.95
DPP4	ENST00000360534	2:g.162073469A>G	skin	0	0	0	0	0	18.96
ATP6V1F	ENST00000492758	7:g.128862934G>T	endometrium	0	0	0	0	0	19.6
MIA3	ENST00000344922	1:g.222660196C>G	lung	0	0	0	0	0	16.08
CHRM1	ENST00000306960	11:g.62910834G>T	oesophagus	0	0	0	0	0	15.85
HOXA11	ENST00000006015	7:g.27184782T>G	large_intestine	0	0	0	0	0	18.48
CDC27	ENST00000531206	17:g.47169988G>A	breast	0	0	0	0	0	17.76
SMURF1	ENST00000361125	7:g.99047759G>C	lung	0	0	0	0	0	15.38
CDC27	ENST00000531206	17:g.47170015A>G	breast	0	0	0	0	0	17.95
CHRM1	ENST00000306960	11:g.62910834G>T	breast	0	0	0	0	0	15.85
CBR1	ENST00000290349	21:g.36070334G>C	large_intestine	0	0	0	0	0	18.32
IQGAP1	ENST00000268182	15:g.90440512C>A	stomach	0	0	0	0	0	15.34
DPP4	ENST00000360534	2:g.162073469A>G	lung	0	0	0	0	0	18.96
CDC27	ENST00000531206	17:g.47170015A>G	thyroid	0	0	0	0	0	17.95
PRICKLE2	ENST00000295902	3:g.64099312C>T	breast	0	0	0	0	0	17.82
RASGRF2	ENST00000265080	5:g.80960783G>C	lung	0	0	0	0	0	17.39
HOXA5	ENST00000222726	7:g.27143482G>T	lung	0	0	0	0	0	15.06
ATP6V1D	ENST00000216442	14:g.67347452A>G	large_intestine	0	0	0	0	0	15.5
DPP4	ENST00000360534	2:g.162073469A>G	large_intestine	0	0	0	0	0	18.96
ATP6V1D	ENST00000216442	14:g.67347452A>G	stomach	0	0	0	0	0	15.5
PHOX2B	ENST00000226382	4:g.41748590A>C	pancreas	0	0	0	0	0	17.16
NRG1	ENST00000356819	8:g.32756403G>A	skin	NA	NA	NA	NA	NA	17.91
