# Supplementary material for: Inferring Potential Cancer Driving Synonymous Variants
Source: Genes (Basel). 2022 Apr 27;13(5):778. doi: 10.3390/genes13050778 (PMC9140830; doi:10.3390/genes13050778)
Supplement: Supplementary file 1 [file genes-13-00778-s001.zip › Supplementary_Materials/Table_S6_RNA_structure_changed.csv]

HGNC	tran	HGVSG	primary_site	RNAsnp_pval
CBR1	ENST00000530908	21:g.36070334G>C	stomach	2e-04
CBR1	ENST00000530908	21:g.36070334G>C	liver	2e-04
CBR1	ENST00000399191	21:g.36070334G>C	stomach	2e-04
CBR1	ENST00000399191	21:g.36070334G>C	liver	2e-04
CBR1	ENST00000530908	21:g.36070334G>C	large_intestine	2e-04
CBR1	ENST00000399191	21:g.36070334G>C	large_intestine	2e-04
CBR1	ENST00000439427	21:g.36070334G>C	stomach	3e-04
CBR1	ENST00000290349	21:g.36070334G>C	liver	3e-04
CBR1	ENST00000439427	21:g.36070334G>C	liver	3e-04
CBR1	ENST00000290349	21:g.36070334G>C	stomach	3e-04
CBR1	ENST00000290349	21:g.36070334G>C	large_intestine	3e-04
CBR1	ENST00000439427	21:g.36070334G>C	large_intestine	3e-04
MIA3	ENST00000340535	1:g.222660196C>G	lung	8e-04
MIA3	ENST00000340535	1:g.222660196C>G	breast	8e-04
MIA3	ENST00000344922	1:g.222660196C>G	breast	8e-04
MIA3	ENST00000344922	1:g.222660196C>G	lung	8e-04
MAP3K6	ENST00000374040	1:g.27361574C>A	skin	0.001
MAP3K6	ENST00000493901	1:g.27361574C>A	skin	0.001
SLC26A9	ENST00000367135	1:g.205928844C>A	lung	0.001
SLC26A9	ENST00000340781	1:g.205928844C>A	lung	0.001
MAP3K6	ENST00000357582	1:g.27361574C>A	skin	0.001
SLC26A9	ENST00000367134	1:g.205928844C>A	lung	0.001
PRKAB2	ENST00000254101	1:g.147162566G>C	large_intestine	0.0016
MEF2D	ENST00000360595	1:g.156477156C>A	lung	0.0021
MEF2D	ENST00000360595	1:g.156477156C>A	liver	0.0021
PTPRO	ENST00000281171	12:g.15587034C>A	skin	0.0021
MEF2D	ENST00000464356	1:g.156477156C>A	lung	0.0021
PTPRO	ENST00000542557	12:g.15587034C>A	skin	0.0021
PTPRO	ENST00000348962	12:g.15587034C>A	skin	0.0021
PTPRO	ENST00000442921	12:g.15587034C>A	skin	0.0021
PTPRO	ENST00000544244	12:g.15587034C>A	skin	0.0021
PTPRO	ENST00000445537	12:g.15587034C>A	skin	0.0021
MEF2D	ENST00000464356	1:g.156477156C>A	liver	0.0021
MEF2D	ENST00000348159	1:g.156477156C>A	liver	0.0021
MEF2D	ENST00000348159	1:g.156477156C>A	lung	0.0021
EEF1D	ENST00000442189	8:g.143589074C>G	large_intestine	0.0022
EEF1D	ENST00000532741	8:g.143589074C>G	large_intestine	0.0022
EEF1D	ENST00000532741	8:g.143589074C>G	thyroid	0.0022
EEF1D	ENST00000423316	8:g.143589074C>G	thyroid	0.0022
EEF1D	ENST00000423316	8:g.143589074C>G	large_intestine	0.0022
EEF1D	ENST00000442189	8:g.143589074C>G	thyroid	0.0022
APLNR	ENST00000606794	11:g.57236003G>T	endometrium	0.0029
APLNR	ENST00000606794	11:g.57236003G>T	lung	0.0029
ABCB5	ENST00000404938	7:g.20648030G>T	lung	0.0031
ABCB5	ENST00000404938	7:g.20648030G>T	skin	0.0031
NAT1	ENST00000545197	8:g.18222383G>T	large_intestine	0.0047
NAT1	ENST00000517492	8:g.18222383G>T	large_intestine	0.0047
NAT1	ENST00000518029	8:g.18222383G>T	large_intestine	0.0047
NAT1	ENST00000307719	8:g.18222383G>T	large_intestine	0.0047
NAT1	ENST00000541942	8:g.18222383G>T	large_intestine	0.0047
NAT1	ENST00000520546	8:g.18222383G>T	large_intestine	0.0047
PTPN7	ENST00000309017	1:g.202150418C>G	lung	0.0051
KAT6B	ENST00000372725	10:g.74843016C>G	urinary_tract	0.0051
KAT6B	ENST00000287239	10:g.74843016C>G	urinary_tract	0.0051
KAT6B	ENST00000372711	10:g.74843016C>G	urinary_tract	0.0051
PTPN7	ENST00000367279	1:g.202150418C>G	lung	0.0051
KAT6B	ENST00000372724	10:g.74843016C>G	urinary_tract	0.0051
KIF5C	ENST00000435030	2:g.149000782G>T	large_intestine	0.0077
SLC4A4	ENST00000340595	4:g.71563795T>A	haematopoietic_and_lymphoid_tissue	0.0084
SLC4A4	ENST00000340595	4:g.71563795T>A	kidney	0.0084
SAFB2	ENST00000252542	19:g.5591793C>T	large_intestine	0.0085
SAFB2	ENST00000252542	19:g.5591793C>T	endometrium	0.0085
FOSB	ENST00000590335	19:g.45468703C>G	oesophagus	0.0092
FOSB	ENST00000417353	19:g.45468703C>G	salivary_gland	0.0092
FOSB	ENST00000417353	19:g.45468703C>G	oesophagus	0.0092
FOSB	ENST00000592436	19:g.45468703C>G	oesophagus	0.0092
FOSB	ENST00000590335	19:g.45468703C>G	salivary_gland	0.0092
FOSB	ENST00000353609	19:g.45468703C>G	urinary_tract	0.0092
FOSB	ENST00000353609	19:g.45468703C>G	salivary_gland	0.0092
FOSB	ENST00000353609	19:g.45468703C>G	oesophagus	0.0092
FOSB	ENST00000592436	19:g.45468703C>G	urinary_tract	0.0092
FOSB	ENST00000417353	19:g.45468703C>G	urinary_tract	0.0092
FOSB	ENST00000590335	19:g.45468703C>G	urinary_tract	0.0092
FOSB	ENST00000592436	19:g.45468703C>G	salivary_gland	0.0092
INSR	ENST00000302850	19:g.7128902G>T	cervix	0.0094
INSR	ENST00000341500	19:g.7128902G>T	cervix	0.0094
INSR	ENST00000302850	19:g.7128902G>T	endometrium	0.0094
INSR	ENST00000341500	19:g.7128902G>T	endometrium	0.0094
LRRK2	ENST00000298910	12:g.40320116C>G	breast	0.0104
PAK3	ENST00000360648	X:g.111195862C>T	skin	0.0114
PAK3	ENST00000360648	X:g.111195862C>T	breast	0.0114
PLIN2	ENST00000276914	9:g.19126238G>C	breast	0.0118
PLIN2	ENST00000276914	9:g.19126238G>C	large_intestine	0.0118
ERBB4	ENST00000436443	2:g.211712073G>T	large_intestine	0.0119
ERBB4	ENST00000342788	2:g.211712073G>T	large_intestine	0.0119
PIGR	ENST00000356495	1:g.206939353G>T	endometrium	0.0122
PIGR	ENST00000356495	1:g.206939353G>T	prostate	0.0122
PLCB4	ENST00000414679	20:g.9444198G>A	skin	0.0131
PLCB4	ENST00000378493	20:g.9444198G>A	skin	0.0131
PLCB4	ENST00000278655	20:g.9444198G>A	skin	0.0131
ITGA2	ENST00000296585	5:g.53083420G>C	urinary_tract	0.0137
ORC3	ENST00000257789	6:g.87656937A>C	lung	0.0138
L1CAM	ENST00000361981	X:g.153868367G>T	endometrium	0.0139
L1CAM	ENST00000361981	X:g.153868367G>T	lung	0.0139
ORC3	ENST00000546266	6:g.87656937A>C	lung	0.0141
ORC3	ENST00000392844	6:g.87656937A>C	lung	0.0141
PRKD3	ENST00000234179	2:g.37260367C>A	liver	0.0146
PRKD3	ENST00000379066	2:g.37260367C>A	liver	0.0146
EVC	ENST00000509451	4:g.5748234G>C	lung	0.0163
EVC	ENST00000264956	4:g.5748234G>C	large_intestine	0.0163
EVC	ENST00000264956	4:g.5748234G>C	lung	0.0163
EVC	ENST00000509451	4:g.5748234G>C	haematopoietic_and_lymphoid_tissue	0.0163
EVC	ENST00000509451	4:g.5748234G>C	oesophagus	0.0163
EVC	ENST00000264956	4:g.5748234G>C	oesophagus	0.0163
EVC	ENST00000509451	4:g.5748234G>C	large_intestine	0.0163
EVC	ENST00000264956	4:g.5748234G>C	thyroid	0.0163
EVC	ENST00000264956	4:g.5748234G>C	haematopoietic_and_lymphoid_tissue	0.0163
EVC	ENST00000509451	4:g.5748234G>C	thyroid	0.0163
KSR2	ENST00000339824	12:g.117855552C>A	skin	0.0171
KSR2	ENST00000425217	12:g.117855552C>A	skin	0.0171
MED12	ENST00000374102	X:g.71121065T>G	skin	0.0173
MED12	ENST00000374080	X:g.71121065T>G	urinary_tract	0.0173
MED12	ENST00000333646	X:g.71121065T>G	urinary_tract	0.0173
MMP24	ENST00000246186	20:g.35267206A>C	skin	0.0173
SOS2	ENST00000543680	14:g.50161601T>C	liver	0.0173
MED12	ENST00000374080	X:g.71121065T>G	skin	0.0173
MMP24	ENST00000246186	20:g.35267206A>C	stomach	0.0173
MED12	ENST00000333646	X:g.71121065T>G	skin	0.0173
MED12	ENST00000374102	X:g.71121065T>G	urinary_tract	0.0173
HGF	ENST00000453411	7:g.81758777T>C	stomach	0.0174
HGF	ENST00000444829	7:g.81758777T>C	stomach	0.0174
HGF	ENST00000423064	7:g.81758777T>C	stomach	0.0174
HGF	ENST00000222390	7:g.81758777T>C	stomach	0.0174
HGF	ENST00000457544	7:g.81758777T>C	stomach	0.0174
HGF	ENST00000354224	7:g.81758777T>C	stomach	0.0174
TAGLN	ENST00000392951	11:g.117203477C>A	breast	0.0175
TAGLN	ENST00000530649	11:g.117203477C>A	skin	0.0175
TAGLN	ENST00000532870	11:g.117203477C>A	breast	0.0175
TAGLN	ENST00000530649	11:g.117203477C>A	breast	0.0175
TAGLN	ENST00000532870	11:g.117203477C>A	skin	0.0175
TAGLN	ENST00000392951	11:g.117203477C>A	skin	0.0175
BCAS3	ENST00000407086	17:g.61392008G>A	urinary_tract	0.0183
BCOR	ENST00000342274	X:g.40074656G>C	urinary_tract	0.0183
BCOR	ENST00000378455	X:g.40074656G>C	urinary_tract	0.0183
BCOR	ENST00000378444	X:g.40074656G>C	urinary_tract	0.0183
BCOR	ENST00000397354	X:g.40074656G>C	urinary_tract	0.0183
BCAS3	ENST00000407086	17:g.61392008G>A	lung	0.0183
NBEAL1	ENST00000449802	2:g.203208714C>T	large_intestine	0.0188
COL4A2	ENST00000360467	13:g.110436367G>A	skin	0.0189
GSK3B	ENST00000264235	3:g.120093408G>C	breast	0.0199
GSK3B	ENST00000264235	3:g.120093408G>C	lung	0.0199
GSK3B	ENST00000316626	3:g.120093408G>C	lung	0.0199
GSK3B	ENST00000316626	3:g.120093408G>C	breast	0.0199
MET	ENST00000397752	7:g.116758459T>C	lung	0.0203
MET	ENST00000318493	7:g.116758459T>C	lung	0.0203
NMU	ENST00000507338	4:g.55636091G>T	bone	0.0205
NMU	ENST00000507338	4:g.55636091G>T	stomach	0.0205
PSMD12	ENST00000357146	17:g.67347450T>C	prostate	0.0212
PSMD12	ENST00000356126	17:g.67347450T>C	stomach	0.0212
PSMD12	ENST00000356126	17:g.67347450T>C	prostate	0.0212
PSMD12	ENST00000357146	17:g.67347450T>C	stomach	0.0212
ITGA4	ENST00000397033	2:g.181458214C>A	lung	0.0213
ITGA4	ENST00000339307	2:g.181458214C>A	lung	0.0213
ITGA4	ENST00000339307	2:g.181458214C>A	kidney	0.0213
ITGA4	ENST00000397033	2:g.181458214C>A	kidney	0.0213
SPECC1	ENST00000395527	17:g.20205678C>G	breast	0.0226
SPECC1	ENST00000261503	17:g.20205678C>G	breast	0.0226
SPECC1	ENST00000395530	17:g.20205678C>G	breast	0.0226
SPECC1	ENST00000395529	17:g.20205678C>G	breast	0.0226
SPECC1	ENST00000395522	17:g.20205678C>G	breast	0.0226
SPECC1	ENST00000395525	17:g.20205678C>G	breast	0.0226
RUNX2	ENST00000465038	6:g.45546972T>C	large_intestine	0.023
RUNX2	ENST00000359524	6:g.45546972T>C	large_intestine	0.023
RUNX2	ENST00000359524	6:g.45546972T>C	upper_aerodigestive_tract	0.023
RUNX2	ENST00000371438	6:g.45546972T>C	upper_aerodigestive_tract	0.023
RUNX2	ENST00000465038	6:g.45546972T>C	upper_aerodigestive_tract	0.023
RUNX2	ENST00000371438	6:g.45546972T>C	large_intestine	0.023
RUNX2	ENST00000371436	6:g.45546972T>C	large_intestine	0.0231
RUNX2	ENST00000371432	6:g.45546972T>C	large_intestine	0.0231
RUNX2	ENST00000371432	6:g.45546972T>C	upper_aerodigestive_tract	0.0231
RUNX2	ENST00000371436	6:g.45546972T>C	upper_aerodigestive_tract	0.0231
THAP5	ENST00000415914	7:g.108564311T>A	urinary_tract	0.0234
THAP5	ENST00000313516	7:g.108564311T>A	urinary_tract	0.0234
ITGB3	ENST00000559488	17:g.47284561G>T	lung	0.0237
ITGB3	ENST00000571680	17:g.47284561G>T	lung	0.0237
SERPINA4	ENST00000557004	14:g.94563515G>T	haematopoietic_and_lymphoid_tissue	0.0241
SERPINA4	ENST00000298841	14:g.94563515G>T	haematopoietic_and_lymphoid_tissue	0.0241
SERPINA4	ENST00000557004	14:g.94563515G>T	breast	0.0241
SERPINA4	ENST00000555095	14:g.94563515G>T	breast	0.0241
SERPINA4	ENST00000298841	14:g.94563515G>T	breast	0.0241
SERPINA4	ENST00000555095	14:g.94563515G>T	haematopoietic_and_lymphoid_tissue	0.0241
PLIN2	ENST00000380464	9:g.19126238G>C	large_intestine	0.0246
PLIN2	ENST00000380465	9:g.19126238G>C	large_intestine	0.0246
PLIN2	ENST00000380465	9:g.19126238G>C	breast	0.0246
PLIN2	ENST00000380464	9:g.19126238G>C	breast	0.0246
KMT2E	ENST00000311117	7:g.105074698T>A	liver	0.0251
KMT2E	ENST00000476671	7:g.105074698T>A	liver	0.0251
KMT2E	ENST00000257745	7:g.105074698T>A	liver	0.0251
DCC	ENST00000442544	18:g.52906193C>A	breast	0.0259
DCC	ENST00000442544	18:g.52906193C>A	skin	0.0259
CR2	ENST00000367059	1:g.207471028C>G	breast	0.0261
CR2	ENST00000367058	1:g.207471028C>G	breast	0.0261
CR2	ENST00000367058	1:g.207471028C>G	urinary_tract	0.0261
CR2	ENST00000367057	1:g.207471028C>G	breast	0.0261
CR2	ENST00000367059	1:g.207471028C>G	urinary_tract	0.0261
CR2	ENST00000367057	1:g.207471028C>G	urinary_tract	0.0261
PROX1	ENST00000498508	1:g.213996589A>G	upper_aerodigestive_tract	0.0264
PROX1	ENST00000261454	1:g.213996589A>G	upper_aerodigestive_tract	0.0264
PROX1	ENST00000366958	1:g.213996589A>G	upper_aerodigestive_tract	0.0264
PROX1	ENST00000435016	1:g.213996589A>G	upper_aerodigestive_tract	0.0264
DCC	ENST00000412726	18:g.52906193C>A	skin	0.0267
DCC	ENST00000412726	18:g.52906193C>A	breast	0.0267
DOCK8	ENST00000382329	9:g.432249G>C	breast	0.0271
GNAS	ENST00000371081	20:g.58895637C>A	skin	0.0276
PTK2	ENST00000340930	8:g.140674352C>A	skin	0.0277
ERBB3	ENST00000553131	12:g.56097167G>C	urinary_tract	0.0278
PRKCB	ENST00000303531	16:g.24214774C>A	large_intestine	0.028
PRKCB	ENST00000303531	16:g.24214774C>A	liver	0.028
CDC27	ENST00000531206	17:g.47172042A>G	thyroid	0.0283
CDC27	ENST00000531206	17:g.47172042A>G	liver	0.0283
CDC27	ENST00000531206	17:g.47172042A>G	oesophagus	0.0283
PNPT1	ENST00000447944	2:g.55656182G>T	lung	0.0284
PNPT1	ENST00000447944	2:g.55656182G>T	breast	0.0284
PNPT1	ENST00000447944	2:g.55656182G>T	liver	0.0284
PNPT1	ENST00000447944	2:g.55656182G>T	urinary_tract	0.0284
KCNJ3	ENST00000295101	2:g.154699249C>A	lung	0.0285
KCNJ3	ENST00000544049	2:g.154699249C>A	lung	0.0285
TFEB	ENST00000358871	6:g.41691196C>G	large_intestine	0.0288
PNP	ENST00000361505	14:g.20474521C>A	endometrium	0.0294
PNP	ENST00000361505	14:g.20474521C>A	stomach	0.0294
PTPRD	ENST00000537002	9:g.8460455C>A	skin	0.03
PTPRD	ENST00000537002	9:g.8460455C>A	lung	0.03
PTK2	ENST00000395218	8:g.140674352C>A	skin	0.0301
ABCB1	ENST00000543898	7:g.87561307A>T	oesophagus	0.0307
TYR	ENST00000263321	11:g.89178418C>A	pancreas	0.0307
ABCB1	ENST00000265724	7:g.87561307A>T	oesophagus	0.0307
TYR	ENST00000263321	11:g.89178418C>A	thyroid	0.0307
ITPR3	ENST00000374316	6:g.33685780C>T	skin	0.031
ATOH1	ENST00000306011	4:g.93829448G>T	liver	0.0311
STK11IP	ENST00000456909	2:g.219601437C>G	urinary_tract	0.0312
STK11IP	ENST00000456909	2:g.219601437C>G	endometrium	0.0312
GRM1	ENST00000492807	6:g.146029967C>A	oesophagus	0.0317
GRM1	ENST00000361719	6:g.146029967C>A	stomach	0.0317
GRM1	ENST00000361719	6:g.146029967C>A	oesophagus	0.0317
GRM1	ENST00000507907	6:g.146029967C>A	oesophagus	0.0317
GRM1	ENST00000282753	6:g.146029967C>A	oesophagus	0.0317
GRM1	ENST00000282753	6:g.146029967C>A	stomach	0.0317
GRM1	ENST00000492807	6:g.146029967C>A	stomach	0.0317
GRM1	ENST00000507907	6:g.146029967C>A	stomach	0.0317
GRM1	ENST00000355289	6:g.146029967C>A	stomach	0.0317
GRM1	ENST00000355289	6:g.146029967C>A	oesophagus	0.0317
SLC22A4	ENST00000200652	5:g.132313620C>A	large_intestine	0.0319
TERT	ENST00000508104	5:g.1293755G>T	upper_aerodigestive_tract	0.032
TERT	ENST00000334602	5:g.1293755G>T	upper_aerodigestive_tract	0.032
TERT	ENST00000310581	5:g.1293755G>T	upper_aerodigestive_tract	0.032
IL18	ENST00000524595	11:g.112150193T>G	haematopoietic_and_lymphoid_tissue	0.0321
IL18	ENST00000524595	11:g.112150193T>G	large_intestine	0.0321
IL18	ENST00000524595	11:g.112150193T>G	stomach	0.0321
ENO2	ENST00000538763	12:g.6917654G>T	lung	0.0334
ENO2	ENST00000229277	12:g.6917654G>T	lung	0.034
ENO2	ENST00000535366	12:g.6917654G>T	lung	0.034
ENO2	ENST00000541477	12:g.6917654G>T	lung	0.034
ST3GAL6	ENST00000468553	3:g.98773951G>T	large_intestine	0.0342
NRP2	ENST00000357118	2:g.205716364C>A	lung	0.0347
NRP2	ENST00000357785	2:g.205716364C>A	lung	0.0347
NRP2	ENST00000412873	2:g.205716364C>A	lung	0.0347
NRP2	ENST00000417189	2:g.205716364C>A	liver	0.0347
NRP2	ENST00000272849	2:g.205716364C>A	liver	0.0347
NRP2	ENST00000357785	2:g.205716364C>A	liver	0.0347
NRP2	ENST00000417189	2:g.205716364C>A	lung	0.0347
NRP2	ENST00000360409	2:g.205716364C>A	lung	0.0347
NRP2	ENST00000360409	2:g.205716364C>A	liver	0.0347
NRP2	ENST00000357118	2:g.205716364C>A	liver	0.0347
NRP2	ENST00000412873	2:g.205716364C>A	liver	0.0347
NRP2	ENST00000272849	2:g.205716364C>A	lung	0.0347
STAT3	ENST00000404395	17:g.42326194G>T	liver	0.0349
STAT3	ENST00000389272	17:g.42326194G>T	liver	0.0349
STAT3	ENST00000588969	17:g.42326194G>T	liver	0.0349
STAT3	ENST00000264657	17:g.42326194G>T	liver	0.0349
STAT3	ENST00000585517	17:g.42326194G>T	liver	0.0349
CDH2	ENST00000269141	18:g.28011978A>C	central_nervous_system	0.035
CDH2	ENST00000399380	18:g.28011978A>C	central_nervous_system	0.035
SATB1	ENST00000493952	3:g.18420779C>G	upper_aerodigestive_tract	0.0362
VEGFA	ENST00000523873	6:g.43782068T>C	NS	0.0366
GAS7	ENST00000323816	17:g.9981856A>T	liver	0.0371
GAS7	ENST00000585266	17:g.9981856A>T	liver	0.0371
ST3GAL6	ENST00000468553	3:g.98770954G>C	oesophagus	0.0376
DPF3	ENST00000541685	14:g.72693200G>C	oesophagus	0.0379
DPF3	ENST00000546183	14:g.72693200G>C	oesophagus	0.0379
DPF3	ENST00000556509	14:g.72693200G>C	oesophagus	0.0379
CHRM3	ENST00000255380	1:g.239908903C>G	cervix	0.038
CHRM3	ENST00000255380	1:g.239908903C>G	urinary_tract	0.038
GAS7	ENST00000579158	17:g.9981856A>T	liver	0.0386
GAS7	ENST00000396115	17:g.9981856A>T	liver	0.0386
GAS7	ENST00000437099	17:g.9981856A>T	liver	0.0386
GAS7	ENST00000542249	17:g.9981856A>T	liver	0.0386
GGCX	ENST00000430215	2:g.85550590G>C	large_intestine	0.0387
GGCX	ENST00000233838	2:g.85550590G>C	large_intestine	0.0387
OAS3	ENST00000228928	12:g.112941698G>T	lung	0.0389
OAS3	ENST00000548514	12:g.112941698G>T	lung	0.0389
OAS3	ENST00000551007	12:g.112941698G>T	lung	0.039
KAT6A	ENST00000406337	8:g.41981896C>A	prostate	0.0394
KAT6A	ENST00000265713	8:g.41981896C>A	prostate	0.0394
KAT6A	ENST00000406337	8:g.41981896C>A	liver	0.0394
KAT6A	ENST00000396930	8:g.41981896C>A	prostate	0.0394
KAT6A	ENST00000485568	8:g.41981896C>A	prostate	0.0394
KAT6A	ENST00000396930	8:g.41981896C>A	liver	0.0394
KAT6A	ENST00000485568	8:g.41981896C>A	liver	0.0394
KAT6A	ENST00000265713	8:g.41981896C>A	liver	0.0394
CSE1L	ENST00000262982	20:g.49068783G>C	lung	0.0395
CSE1L	ENST00000262982	20:g.49068783G>C	large_intestine	0.0395
S1PR5	ENST00000439028	19:g.10514847T>A	urinary_tract	0.0406
S1PR5	ENST00000333430	19:g.10514847T>A	urinary_tract	0.0406
SPSB2	ENST00000524270	12:g.6871267C>A	lung	0.041
SPSB2	ENST00000523102	12:g.6871267C>A	lung	0.041
SPSB2	ENST00000524270	12:g.6871267C>A	skin	0.041
SPSB2	ENST00000523102	12:g.6871267C>A	skin	0.041
PTP4A2	ENST00000602683	1:g.31911734A>G	endometrium	0.0415
PTP4A2	ENST00000602683	1:g.31911734A>G	stomach	0.0415
PTPRB	ENST00000551525	12:g.70576401G>T	large_intestine	0.042
PTPRB	ENST00000334414	12:g.70576401G>T	large_intestine	0.042
PTPRB	ENST00000550857	12:g.70576401G>T	large_intestine	0.042
PTPRB	ENST00000261266	12:g.70576401G>T	large_intestine	0.042
TFEB	ENST00000373033	6:g.41691196C>G	large_intestine	0.0427
TFEB	ENST00000230323	6:g.41691196C>G	large_intestine	0.0427
TFEB	ENST00000394283	6:g.41691196C>G	large_intestine	0.0427
TFEB	ENST00000403298	6:g.41691196C>G	large_intestine	0.0427
MAP3K11	ENST00000309100	11:g.65608374G>T	skin	0.0431
MAP3K11	ENST00000309100	11:g.65608374G>T	ovary	0.0431
TUBA1B	ENST00000336023	12:g.49128819G>T	urinary_tract	0.0439
CSE1L	ENST00000396192	20:g.49068783G>C	lung	0.0441
CSE1L	ENST00000396192	20:g.49068783G>C	large_intestine	0.0441
LRP1B	ENST00000389484	2:g.140378227T>G	stomach	0.0443
TCF4	ENST00000566279	18:g.55275721G>T	haematopoietic_and_lymphoid_tissue	0.0444
ERBB3	ENST00000415288	12:g.56097167G>C	urinary_tract	0.0449
ERBB3	ENST00000267101	12:g.56097167G>C	urinary_tract	0.0449
ANKS1B	ENST00000549493	12:g.98829183C>T	breast	0.0452
ANKS1B	ENST00000549493	12:g.98829183C>T	large_intestine	0.0452
IGF2BP2	ENST00000457616	3:g.185824931C>G	breast	0.0463
IGF2BP2	ENST00000346192	3:g.185824931C>G	breast	0.0463
IGF2BP2	ENST00000382199	3:g.185824931C>G	breast	0.0463
CYP4Z1	ENST00000334194	1:g.47116665A>C	endometrium	0.0464
CYP4Z1	ENST00000334194	1:g.47116665A>C	skin	0.0464
TCF4	ENST00000570177	18:g.55275721G>T	haematopoietic_and_lymphoid_tissue	0.0476
TCF4	ENST00000544241	18:g.55275721G>T	haematopoietic_and_lymphoid_tissue	0.0476
TCF4	ENST00000537856	18:g.55275721G>T	haematopoietic_and_lymphoid_tissue	0.0476
TCF4	ENST00000398339	18:g.55275721G>T	haematopoietic_and_lymphoid_tissue	0.0476
TCF4	ENST00000564228	18:g.55275721G>T	haematopoietic_and_lymphoid_tissue	0.0476
TCF4	ENST00000561992	18:g.55275721G>T	haematopoietic_and_lymphoid_tissue	0.0476
GAS7	ENST00000432992	17:g.9981856A>T	liver	0.048
CHRM1	ENST00000306960	11:g.62910834G>T	haematopoietic_and_lymphoid_tissue	0.0484
CHRM1	ENST00000306960	11:g.62910834G>T	stomach	0.0484
CHRM1	ENST00000306960	11:g.62910834G>T	oesophagus	0.0484
CHRM1	ENST00000306960	11:g.62910834G>T	breast	0.0484
MAFB	ENST00000373313	20:g.40688770G>C	breast	0.0488
MAFB	ENST00000373313	20:g.40688770G>C	oesophagus	0.0488
CDC27	ENST00000527547	17:g.47157383A>C	skin	0.0489
CDC27	ENST00000066544	17:g.47157383A>C	prostate	0.0489
CDC27	ENST00000066544	17:g.47157383A>C	skin	0.0489
CDC27	ENST00000531206	17:g.47157383A>C	prostate	0.0489
CDC27	ENST00000531206	17:g.47157383A>C	skin	0.0489
CDC27	ENST00000527547	17:g.47157383A>C	prostate	0.0489
LIPC	ENST00000356113	15:g.58568764C>A	haematopoietic_and_lymphoid_tissue	0.0493
LIPC	ENST00000433326	15:g.58568764C>A	haematopoietic_and_lymphoid_tissue	0.0493
LIPC	ENST00000356113	15:g.58568764C>A	large_intestine	0.0493
LIPC	ENST00000433326	15:g.58568764C>A	large_intestine	0.0493
LIPC	ENST00000299022	15:g.58568764C>A	haematopoietic_and_lymphoid_tissue	0.0493
LIPC	ENST00000299022	15:g.58568764C>A	large_intestine	0.0493
CDKN2A	ENST00000579755	9:g.21971066T>G	pancreas	0.0498
CDKN2A	ENST00000579755	9:g.21971066T>G	lung	0.0498
CDKN2A	ENST00000530628	9:g.21971066T>G	lung	0.0498
CDKN2A	ENST00000530628	9:g.21971066T>G	pancreas	0.0498
