# Supplementary material for: Inferring Potential Cancer Driving Synonymous Variants
Source: Genes (Basel). 2022 Apr 27;13(5):778. doi: 10.3390/genes13050778 (PMC9140830; doi:10.3390/genes13050778)
Supplement: Supplementary file 1 [file genes-13-00778-s001.zip › Supplementary_Materials/Table_S7_RBP_motif_overlapped.csv]

HGNC	tran	HGVSG	primary_site	rpb	q_val	motif
TCF4	ENST00000570177	18:g.55275721G>T	haematopoietic_and_lymphoid_tissue	SRSF1	0.0897	GGAGGAG
TCF4	ENST00000544241	18:g.55275721G>T	haematopoietic_and_lymphoid_tissue	SRSF1	0.0897	GGAGGAG
TCF4	ENST00000561831	18:g.55275721G>T	haematopoietic_and_lymphoid_tissue	SRSF1	0.0897	GGAGGAG
TCF4	ENST00000537856	18:g.55275721G>T	haematopoietic_and_lymphoid_tissue	SRSF1	0.0897	GGAGGAG
ABCG2	ENST00000515655	4:g.88113477G>T	large_intestine	SRSF1	0.0897	GGAGGAG
TERF2	ENST00000567296	16:g.69385837T>A	liver	SRSF1	0.0897	GGAGGAG
TCF4	ENST00000564228	18:g.55275721G>T	haematopoietic_and_lymphoid_tissue	SRSF1	0.0897	GGAGGAG
TCF4	ENST00000570287	18:g.55275721G>T	haematopoietic_and_lymphoid_tissue	SRSF1	0.0897	GGAGGAG
TCF4	ENST00000566279	18:g.55275721G>T	haematopoietic_and_lymphoid_tissue	SRSF1	0.0897	GGAGGAG
TCF4	ENST00000561992	18:g.55275721G>T	haematopoietic_and_lymphoid_tissue	SRSF1	0.0897	GGAGGAG
TCF4	ENST00000398339	18:g.55275721G>T	haematopoietic_and_lymphoid_tissue	SRSF1	0.103	GGAGGAG
NRXN1	ENST00000401669	2:g.50552690G>T	liver	SRSF1	0.103	GGAGGAG
TCF4	ENST00000457482	18:g.55275721G>T	haematopoietic_and_lymphoid_tissue	SRSF1	0.103	GGAGGAG
TERF2	ENST00000254942	16:g.69385837T>A	liver	SRSF1	0.106	GGAGGAG
USP2	ENST00000260187	11:g.119373469G>T	endometrium	SRSF1	0.106	GGAGGAG
USP2	ENST00000260187	11:g.119373469G>T	breast	SRSF1	0.106	GGAGGAG
XPC	ENST00000285021	3:g.14158695G>T	kidney	SRSF1	0.106	GGAGGAG
XPC	ENST00000285021	3:g.14158695G>T	stomach	SRSF1	0.106	GGAGGAG
EPB41L3	ENST00000544123	18:g.5397199C>A	large_intestine	SRSF1	0.122	GGAGGGG
ADCY7	ENST00000566433	16:g.50290462C>A	large_intestine	SRSF1	0.122	GGAGGGG
ADCY7	ENST00000537579	16:g.50290462C>A	large_intestine	SRSF1	0.122	GGAGGGG
EPB41L3	ENST00000540638	18:g.5397199C>A	large_intestine	SRSF1	0.122	GGAGGGG
CDON	ENST00000531738	11:g.125984041A>C	breast	SRSF1	0.122	GGAGGGG
NKX2-1	ENST00000518149	14:g.36517809G>T	large_intestine	SAMD4A	0.133	GCTGGCC
NKX2-1	ENST00000522719	14:g.36517809G>T	liver	SAMD4A	0.133	GCTGGCC
NKX2-1	ENST00000518149	14:g.36517809G>T	liver	SAMD4A	0.133	GCTGGCC
SCN8A	ENST00000545061	12:g.51765772G>T	prostate	SAMD4A	0.133	GCTGGCC
NKX2-1	ENST00000522719	14:g.36517809G>T	large_intestine	SAMD4A	0.133	GCTGGCC
ATP2A1	ENST00000536376	16:g.28902060C>A	stomach	SRSF1	0.139	GGAGGAA
CDON	ENST00000392693	11:g.125984041A>C	breast	SRSF1	0.14	GGAGGGG
EPB41L3	ENST00000400111	18:g.5397199C>A	large_intestine	SRSF1	0.14	GGAGGGG
ADCY7	ENST00000394697	16:g.50290462C>A	large_intestine	SRSF1	0.14	GGAGGGG
ADCY7	ENST00000254235	16:g.50290462C>A	large_intestine	SRSF1	0.142	GGAGGGG
CDON	ENST00000263577	11:g.125984041A>C	breast	SRSF1	0.142	GGAGGGG
EPB41L3	ENST00000341928	18:g.5397199C>A	large_intestine	SRSF1	0.142	GGAGGGG
EPB41L3	ENST00000342933	18:g.5397199C>A	large_intestine	SRSF1	0.142	GGAGGGG
L1CAM	ENST00000361981	X:g.153868367G>T	endometrium	SRSF1	0.142	GGAGGGG
L1CAM	ENST00000361981	X:g.153868367G>T	lung	SRSF1	0.142	GGAGGGG
BSG	ENST00000333511	19:g.577976C>A	large_intestine	SAMD4A	0.146	GCTGGCC
LEP	ENST00000308868	7:g.128254592G>T	stomach	SAMD4A	0.146	GCTGGCC
NKX2-1	ENST00000354822	14:g.36517809G>T	large_intestine	SAMD4A	0.146	GCTGGCC
NKX2-1	ENST00000354822	14:g.36517809G>T	liver	SAMD4A	0.146	GCTGGCC
TLR9	ENST00000360658	3:g.52221457C>A	liver	SAMD4A	0.146	GCTGGCC
SCN8A	ENST00000354534	12:g.51765772G>T	prostate	SAMD4A	0.146	GCTGGCC
NRXN1	ENST00000342183	2:g.50053514G>T	lung	SAMD4A	0.146	GCTGGCC
MAFB	ENST00000373313	20:g.40687993C>A	lung	SAMD4A	0.146	GCTGGCC
MAFB	ENST00000373313	20:g.40687993C>A	liver	SAMD4A	0.146	GCTGGCC
LEP	ENST00000308868	7:g.128254592G>T	liver	SAMD4A	0.146	GCTGGCC
NRXN1	ENST00000342183	2:g.50053514G>T	large_intestine	SAMD4A	0.146	GCTGGCC
NKX2-1	ENST00000498187	14:g.36517809G>T	liver	SAMD4A	0.149	GCTGGCC
NKX2-1	ENST00000498187	14:g.36517809G>T	large_intestine	SAMD4A	0.149	GCTGGCC
ATP6V0B	ENST00000472174	1:g.43975097G>C	large_intestine	SAMD4A	0.149	GCTGGCC
ATP6V0B	ENST00000472174	1:g.43975097G>C	haematopoietic_and_lymphoid_tissue	SAMD4A	0.149	GCTGGCC
NRXN1	ENST00000401710	2:g.50053514G>T	large_intestine	SAMD4A	0.149	GCTGGCC
NRXN1	ENST00000406316	2:g.50053514G>T	lung	SAMD4A	0.149	GCTGGCC
NRXN1	ENST00000401710	2:g.50053514G>T	lung	SAMD4A	0.149	GCTGGCC
ATP6V0B	ENST00000472174	1:g.43975097G>C	stomach	SAMD4A	0.149	GCTGGCC
NRXN1	ENST00000406316	2:g.50053514G>T	large_intestine	SAMD4A	0.149	GCTGGCC
ATP2A1	ENST00000395503	16:g.28902060C>A	stomach	SRSF1	0.153	GGAGGAA
ARAF	ENST00000377039	X:g.47565089T>C	large_intestine	SRSF1	0.159	GGAGGAA
ATP2A1	ENST00000357084	16:g.28902060C>A	stomach	SRSF1	0.159	GGAGGAA
ARAF	ENST00000377039	X:g.47565089T>C	urinary_tract	SRSF1	0.159	GGAGGAA
ARAF	ENST00000377045	X:g.47565089T>C	large_intestine	SRSF1	0.159	GGAGGAA
STYK1	ENST00000075503	12:g.10631256T>G	lung	SRSF1	0.159	GGAGGAA
ARAF	ENST00000377045	X:g.47565089T>C	urinary_tract	SRSF1	0.159	GGAGGAA
RAPGEF3	ENST00000548919	12:g.47740993C>A	liver	SAMD4A	0.171	GCTGGAC
RAPGEF3	ENST00000549151	12:g.47740993C>A	liver	SAMD4A	0.171	GCTGGAC
ATP6V0A4	ENST00000310018	7:g.138739597C>A	lung	SAMD4A	0.188	GCTGGAC
ATP6V0A4	ENST00000353492	7:g.138739597C>A	lung	SAMD4A	0.188	GCTGGAC
ATP6V0A4	ENST00000353492	7:g.138739597C>A	biliary_tract	SAMD4A	0.188	GCTGGAC
ATP6V0A4	ENST00000310018	7:g.138739597C>A	biliary_tract	SAMD4A	0.188	GCTGGAC
RAPGEF3	ENST00000389212	12:g.47740993C>A	liver	SAMD4A	0.19	GCTGGAC
ATP6V0A4	ENST00000393054	7:g.138739597C>A	lung	SAMD4A	0.19	GCTGGAC
RAPGEF3	ENST00000449771	12:g.47740993C>A	liver	SAMD4A	0.19	GCTGGAC
ATP6V0A4	ENST00000393054	7:g.138739597C>A	biliary_tract	SAMD4A	0.19	GCTGGAC
RAPGEF3	ENST00000405493	12:g.47740993C>A	liver	SAMD4A	0.19	GCTGGAC
VAV3	ENST00000527011	1:g.107574062T>A	upper_aerodigestive_tract	SRSF2	0.191	AGGAGAAG
PTPRB	ENST00000551525	12:g.70576401G>T	large_intestine	RBM5	0.194	GAAGGAG
PTPRB	ENST00000550857	12:g.70576401G>T	large_intestine	RBM5	0.194	GAAGGAG
ARHGEF12	ENST00000532993	11:g.120477255G>T	liver	RBM5	0.194	GAAGGAG
ARHGEF12	ENST00000532993	11:g.120477255G>T	skin	RBM5	0.194	GAAGGAG
COL9A1	ENST00000357250	6:g.70294527G>T	large_intestine	RBM5	0.195	GAAGGAG
PBRM1	ENST00000337303	3:g.52563475C>T	lung	RBM5	0.195	GAAGGAG
PTPRB	ENST00000334414	12:g.70576401G>T	large_intestine	RBM5	0.195	GAAGGAG
PBRM1	ENST00000296302	3:g.52563475C>T	skin	RBM5	0.195	GAAGGAG
PBRM1	ENST00000356770	3:g.52563475C>T	lung	RBM5	0.195	GAAGGAG
PBRM1	ENST00000296302	3:g.52563475C>T	upper_aerodigestive_tract	RBM5	0.195	GAAGGAG
PBRM1	ENST00000337303	3:g.52563475C>T	upper_aerodigestive_tract	RBM5	0.195	GAAGGAG
HTR5A	ENST00000287907	7:g.155084247G>A	urinary_tract	RBM5	0.195	GAAGGAG
PBRM1	ENST00000337303	3:g.52563475C>T	skin	RBM5	0.195	GAAGGAG
COL9A1	ENST00000370496	6:g.70294527G>T	large_intestine	RBM5	0.195	GAAGGAG
PBRM1	ENST00000356770	3:g.52563475C>T	skin	RBM5	0.195	GAAGGAG
PTPRB	ENST00000261266	12:g.70576401G>T	large_intestine	RBM5	0.195	GAAGGAG
PBRM1	ENST00000356770	3:g.52563475C>T	upper_aerodigestive_tract	RBM5	0.195	GAAGGAG
HTR5A	ENST00000287907	7:g.155084247G>A	skin	RBM5	0.195	GAAGGAG
ARHGEF12	ENST00000356641	11:g.120477255G>T	liver	RBM5	0.195	GAAGGAG
PBRM1	ENST00000296302	3:g.52563475C>T	lung	RBM5	0.195	GAAGGAG
ARHGEF12	ENST00000356641	11:g.120477255G>T	skin	RBM5	0.195	GAAGGAG
PBRM1	ENST00000410007	3:g.52563475C>T	skin	RBM5	0.205	GAAGGAG
PBRM1	ENST00000410007	3:g.52563475C>T	lung	RBM5	0.205	GAAGGAG
PBRM1	ENST00000394830	3:g.52563475C>T	upper_aerodigestive_tract	RBM5	0.205	GAAGGAG
PBRM1	ENST00000409767	3:g.52563475C>T	upper_aerodigestive_tract	RBM5	0.205	GAAGGAG
PBRM1	ENST00000409767	3:g.52563475C>T	skin	RBM5	0.205	GAAGGAG
ARHGEF12	ENST00000397843	11:g.120477255G>T	skin	RBM5	0.205	GAAGGAG
PBRM1	ENST00000394830	3:g.52563475C>T	lung	RBM5	0.205	GAAGGAG
PBRM1	ENST00000409114	3:g.52563475C>T	lung	RBM5	0.205	GAAGGAG
PBRM1	ENST00000394830	3:g.52563475C>T	skin	RBM5	0.205	GAAGGAG
PBRM1	ENST00000409114	3:g.52563475C>T	upper_aerodigestive_tract	RBM5	0.205	GAAGGAG
PBRM1	ENST00000409767	3:g.52563475C>T	lung	RBM5	0.205	GAAGGAG
PBRM1	ENST00000410007	3:g.52563475C>T	upper_aerodigestive_tract	RBM5	0.205	GAAGGAG
PBRM1	ENST00000409114	3:g.52563475C>T	skin	RBM5	0.205	GAAGGAG
ARHGEF12	ENST00000397843	11:g.120477255G>T	liver	RBM5	0.205	GAAGGAG
LIMS1	ENST00000544547	2:g.108675929C>G	lung	HNRNPH2	0.21	GGGAGGC
LIMS1	ENST00000544547	2:g.108675929C>G	liver	HNRNPH2	0.21	GGGAGGC
PPP2R3A	ENST00000490467	3:g.136082321C>A	large_intestine	SRSF2	0.211	AGGAGAAG
VAV3	ENST00000415432	1:g.107574062T>A	upper_aerodigestive_tract	SRSF2	0.211	AGGAGAAG
PTPRT	ENST00000373187	20:g.42236257T>G	stomach	SRSF2	0.212	AGGAGAAG
PPP2R3A	ENST00000264977	3:g.136082321C>A	large_intestine	SRSF2	0.212	AGGAGAAG
VAV3	ENST00000370056	1:g.107574062T>A	upper_aerodigestive_tract	SRSF2	0.212	AGGAGAAG
PPP2R3A	ENST00000334546	3:g.136082321C>A	large_intestine	SRSF2	0.212	AGGAGAAG
PTPRT	ENST00000373190	20:g.42236257T>G	stomach	SRSF2	0.212	AGGAGAAG
NOX1	ENST00000372966	X:g.100850282G>T	breast	SRSF2	0.212	AGGAGAGA
PTPRT	ENST00000373198	20:g.42236257T>G	stomach	SRSF2	0.212	AGGAGAAG
NOX1	ENST00000372960	X:g.100850282G>T	breast	SRSF2	0.212	AGGAGAGA
PTPRT	ENST00000373193	20:g.42236257T>G	stomach	SRSF2	0.212	AGGAGAAG
NOX1	ENST00000217885	X:g.100850282G>T	breast	SRSF2	0.212	AGGAGAGA
NOX1	ENST00000372966	X:g.100850282G>T	lung	SRSF2	0.212	AGGAGAGA
NOX1	ENST00000372960	X:g.100850282G>T	lung	SRSF2	0.212	AGGAGAGA
NOX1	ENST00000217885	X:g.100850282G>T	lung	SRSF2	0.212	AGGAGAGA
ZFPM2	ENST00000520492	8:g.105634320G>T	skin	SRSF2	0.217	AGGAGTGG
ZFPM2	ENST00000517361	8:g.105634320G>T	skin	SRSF2	0.217	AGGAGTGG
ZFPM2	ENST00000520492	8:g.105634320G>T	lung	SRSF2	0.217	AGGAGTGG
ZFPM2	ENST00000517361	8:g.105634320G>T	lung	SRSF2	0.217	AGGAGTGG
YBX1	ENST00000321358	1:g.42696246A>C	kidney	SRSF2	0.22	AGGAGATG
YBX1	ENST00000321358	1:g.42696246A>C	large_intestine	SRSF2	0.22	AGGAGATG
TCF7L2	ENST00000538897	10:g.113165559A>G	large_intestine	SRSF2	0.232	AGGAGAAA
PPARG	ENST00000397026	3:g.12379798C>A	stomach	SRSF2	0.233	AGGAGTGG
LTBP1	ENST00000404525	2:g.33257498G>T	large_intestine	SRSF2	0.233	AGGAGTGG
PPARG	ENST00000397000	3:g.12379798C>A	endometrium	SRSF2	0.233	AGGAGTGG
LTBP1	ENST00000404816	2:g.33257498G>T	large_intestine	SRSF2	0.233	AGGAGTGG
LTBP1	ENST00000407925	2:g.33257498G>T	large_intestine	SRSF2	0.233	AGGAGTGG
PPARG	ENST00000397012	3:g.12379798C>A	stomach	SRSF2	0.233	AGGAGTGG
HLA-DMB	ENST00000418107	6:g.32937428G>T	lung	SRSF2	0.233	AGGAGTGG
PPARG	ENST00000397012	3:g.12379798C>A	endometrium	SRSF2	0.233	AGGAGTGG
PPARG	ENST00000397015	3:g.12379798C>A	stomach	SRSF2	0.233	AGGAGTGG
LTBP1	ENST00000402934	2:g.33257498G>T	large_intestine	SRSF2	0.233	AGGAGTGG
PPARG	ENST00000397000	3:g.12379798C>A	stomach	SRSF2	0.233	AGGAGTGG
PPARG	ENST00000397010	3:g.12379798C>A	endometrium	SRSF2	0.233	AGGAGTGG
LTBP1	ENST00000418533	2:g.33257498G>T	large_intestine	SRSF2	0.233	AGGAGTGG
PPARG	ENST00000397010	3:g.12379798C>A	stomach	SRSF2	0.233	AGGAGTGG
ZFPM2	ENST00000407775	8:g.105634320G>T	skin	SRSF2	0.233	AGGAGTGG
PPARG	ENST00000397026	3:g.12379798C>A	endometrium	SRSF2	0.233	AGGAGTGG
ZFPM2	ENST00000407775	8:g.105634320G>T	lung	SRSF2	0.233	AGGAGTGG
PPARG	ENST00000397015	3:g.12379798C>A	endometrium	SRSF2	0.233	AGGAGTGG
PRKCB	ENST00000321728	16:g.24154842C>G	urinary_tract	SRSF2	0.236	AGGAGTGG
PPARG	ENST00000287820	3:g.12379798C>A	stomach	SRSF2	0.236	AGGAGTGG
PRKCB	ENST00000303531	16:g.24154842C>G	urinary_tract	SRSF2	0.236	AGGAGTGG
PPARG	ENST00000287820	3:g.12379798C>A	endometrium	SRSF2	0.236	AGGAGTGG
PPARG	ENST00000309576	3:g.12379798C>A	stomach	SRSF2	0.236	AGGAGTGG
PPARG	ENST00000309576	3:g.12379798C>A	endometrium	SRSF2	0.236	AGGAGTGG
LIMS1	ENST00000410093	2:g.108675929C>G	lung	HNRNPH2	0.24	GGGAGGC
TMPRSS6	ENST00000442782	22:g.37096090C>T	salivary_gland	HNRNPH2	0.24	GGGAGGG
TMPRSS6	ENST00000406856	22:g.37096090C>T	salivary_gland	HNRNPH2	0.24	GGGAGGG
TMPRSS6	ENST00000406856	22:g.37096090C>T	skin	HNRNPH2	0.24	GGGAGGG
LIMS1	ENST00000409441	2:g.108675929C>G	lung	HNRNPH2	0.24	GGGAGGC
PTPRJ	ENST00000418331	11:g.48146940C>A	pancreas	HNRNPH2	0.24	GGGAGGC
TMPRSS6	ENST00000381792	22:g.37096090C>T	salivary_gland	HNRNPH2	0.24	GGGAGGG
TMPRSS6	ENST00000442782	22:g.37096090C>T	skin	HNRNPH2	0.24	GGGAGGG
PCYT1B	ENST00000379144	X:g.24647037G>T	skin	HNRNPH2	0.24	GGGAGGC
LIMS1	ENST00000409441	2:g.108675929C>G	liver	HNRNPH2	0.24	GGGAGGC
LIMS1	ENST00000393310	2:g.108675929C>G	liver	HNRNPH2	0.24	GGGAGGC
PTPRJ	ENST00000418331	11:g.48146940C>A	ovary	HNRNPH2	0.24	GGGAGGC
LIMS1	ENST00000410093	2:g.108675929C>G	liver	HNRNPH2	0.24	GGGAGGC
TMPRSS6	ENST00000381792	22:g.37096090C>T	skin	HNRNPH2	0.24	GGGAGGG
LIMS1	ENST00000393310	2:g.108675929C>G	lung	HNRNPH2	0.24	GGGAGGC
CRK	ENST00000574295	17:g.1456069T>G	large_intestine	PCBP2	0.247	CCTCCCC
RXRB	ENST00000374685	6:g.33199364A>G	breast	HNRNPH2	0.247	GGGAGGG
TMPRSS6	ENST00000346753	22:g.37096090C>T	skin	HNRNPH2	0.247	GGGAGGG
CDH8	ENST00000577390	16:g.61825163G>T	lung	PCBP2	0.247	CCTTCCC
TMPRSS6	ENST00000346753	22:g.37096090C>T	salivary_gland	HNRNPH2	0.247	GGGAGGG
CRK	ENST00000574295	17:g.1456069T>G	thyroid	PCBP2	0.247	CCTCCCC
CDH8	ENST00000584337	16:g.61825163G>T	lung	PCBP2	0.247	CCTTCCC
LIMS1	ENST00000332345	2:g.108675929C>G	lung	HNRNPH2	0.247	GGGAGGC
CDH8	ENST00000577730	16:g.61825163G>T	lung	PCBP2	0.247	CCTTCCC
LIMS1	ENST00000332345	2:g.108675929C>G	liver	HNRNPH2	0.247	GGGAGGC
LIMS1	ENST00000338045	2:g.108675929C>G	lung	HNRNPH2	0.247	GGGAGGC
RXRB	ENST00000374685	6:g.33199364A>G	haematopoietic_and_lymphoid_tissue	HNRNPH2	0.247	GGGAGGG
LIMS1	ENST00000338045	2:g.108675929C>G	liver	HNRNPH2	0.247	GGGAGGC
CRK	ENST00000574295	17:g.1456069T>G	liver	PCBP2	0.247	CCTCCCC
PCYT1B	ENST00000356768	X:g.24647037G>T	skin	HNRNPH2	0.247	GGGAGGC
ARHGAP5	ENST00000556611	14:g.32090861A>C	large_intestine	SRSF1	0.248	GGAGGAC
ARHGAP5	ENST00000539826	14:g.32090861A>C	large_intestine	SRSF1	0.248	GGAGGAC
ARHGAP5	ENST00000556611	14:g.32090861A>C	upper_aerodigestive_tract	SRSF1	0.248	GGAGGAC
ARHGAP5	ENST00000539826	14:g.32090861A>C	upper_aerodigestive_tract	SRSF1	0.248	GGAGGAC
SOAT2	ENST00000301466	12:g.53115555G>T	lung	ZC3H10	0.259	GCAGCGC
SOAT2	ENST00000301466	12:g.53115555G>T	large_intestine	ZC3H10	0.259	GCAGCGC
SOAT2	ENST00000301466	12:g.53115555G>T	liver	ZC3H10	0.259	GCAGCGC
SOAT2	ENST00000301466	12:g.53115555G>T	haematopoietic_and_lymphoid_tissue	ZC3H10	0.259	GCAGCGC
SOAT2	ENST00000301466	12:g.53115555G>T	stomach	ZC3H10	0.259	GCAGCGC
HLA-C	ENST00000383329	6:g.31270370C>G	large_intestine	SRSF1	0.262	GGAGGAC
ARHGAP5	ENST00000432921	14:g.32090861A>C	large_intestine	SRSF1	0.262	GGAGGAC
ARHGAP5	ENST00000432921	14:g.32090861A>C	upper_aerodigestive_tract	SRSF1	0.262	GGAGGAC
HLA-C	ENST00000383329	6:g.31270370C>G	lung	SRSF1	0.262	GGAGGAC
LIG1	ENST00000263274	19:g.48117779C>G	haematopoietic_and_lymphoid_tissue	ZC3H10	0.262	CCAGCGC
KSR2	ENST00000425217	12:g.117855552C>A	skin	SRSF1	0.262	GGAGGAC
HLA-C	ENST00000383329	6:g.31270370C>G	haematopoietic_and_lymphoid_tissue	SRSF1	0.262	GGAGGAC
HLA-C	ENST00000383329	6:g.31270370C>G	thyroid	SRSF1	0.262	GGAGGAC
LIG1	ENST00000263274	19:g.48117779C>G	salivary_gland	ZC3H10	0.262	CCAGCGC
NR4A3	ENST00000395097	9:g.99828483C>A	upper_aerodigestive_tract	PCBP2	0.265	CCTTCCC
NR4A3	ENST00000330847	9:g.99828483C>A	upper_aerodigestive_tract	PCBP2	0.267	CCTTCCC
PHOX2B	ENST00000226382	4:g.41748437A>C	upper_aerodigestive_tract	PCBP2	0.267	CCTTCCC
ITGA8	ENST00000378076	10:g.15644127G>T	skin	PCBP2	0.267	CCTTCCC
ITGA8	ENST00000378076	10:g.15644127G>T	kidney	PCBP2	0.267	CCTTCCC
CDH8	ENST00000299345	16:g.61825163G>T	lung	PCBP2	0.267	CCTTCCC
NR4A3	ENST00000338488	9:g.99828483C>A	upper_aerodigestive_tract	PCBP2	0.267	CCTTCCC
EEF1A2	ENST00000217182	20:g.63489021C>A	lung	SRSF1	0.269	GGAGGAC
KSR2	ENST00000339824	12:g.117855552C>A	skin	SRSF1	0.269	GGAGGAC
EEF1A2	ENST00000217182	20:g.63489021C>A	skin	SRSF1	0.269	GGAGGAC
ARHGAP5	ENST00000345122	14:g.32090861A>C	large_intestine	SRSF1	0.269	GGAGGAC
ARHGAP5	ENST00000345122	14:g.32090861A>C	upper_aerodigestive_tract	SRSF1	0.269	GGAGGAC
GUCY1A2	ENST00000526355	11:g.106978692G>T	endometrium	SRSF9	0.285	AGGAGCA
GUCY1A2	ENST00000526355	11:g.106978692G>T	skin	SRSF9	0.285	AGGAGCA
GUCY1A2	ENST00000282249	11:g.106978692G>T	skin	SRSF9	0.288	AGGAGCA
GUCY1A2	ENST00000347596	11:g.106978692G>T	endometrium	SRSF9	0.288	AGGAGCA
GUCY1A2	ENST00000347596	11:g.106978692G>T	skin	SRSF9	0.288	AGGAGCA
GUCY1A2	ENST00000282249	11:g.106978692G>T	endometrium	SRSF9	0.288	AGGAGCA
LIG1	ENST00000427526	19:g.48117779C>G	haematopoietic_and_lymphoid_tissue	ZC3H10	0.3	CCAGCGC
TWIST2	ENST00000448943	2:g.238848383C>G	upper_aerodigestive_tract	ZC3H10	0.3	CCAGCGC
TWIST2	ENST00000448943	2:g.238848383C>G	large_intestine	ZC3H10	0.3	CCAGCGC
LIG1	ENST00000427526	19:g.48117779C>G	salivary_gland	ZC3H10	0.3	CCAGCGC
FLI1	ENST00000527786	11:g.128768232C>A	lung	SRSF9	0.305	GGGAGGA
FLI1	ENST00000527786	11:g.128768232C>A	skin	SRSF9	0.305	GGGAGGA
FLI1	ENST00000534087	11:g.128768232C>A	lung	SRSF9	0.305	GGGAGGA
FLI1	ENST00000534087	11:g.128768232C>A	skin	SRSF9	0.305	GGGAGGA
DPF3	ENST00000541685	14:g.72674265C>A	upper_aerodigestive_tract	SRSF1	0.32	CAGGACAC
GPR161	ENST00000539777	1:g.168097217C>A	oesophagus	SRSF1	0.32	CAGGACAG
DPF3	ENST00000546183	14:g.72674265C>A	upper_aerodigestive_tract	SRSF1	0.32	CAGGACAC
GPR161	ENST00000546300	1:g.168097217C>A	oesophagus	SRSF1	0.32	CAGGACAG
ERC1	ENST00000546231	12:g.1236904G>A	skin	SRSF1	0.32	CAGGACAG
ERC1	ENST00000589028	12:g.1236904G>A	skin	SRSF1	0.32	CAGGACAG
GPR161	ENST00000537209	1:g.168097217C>A	oesophagus	SRSF1	0.32	CAGGACAG
PTPRB	ENST00000551525	12:g.70594474G>A	kidney	SRSF1	0.32	CAGGACAG
ERC1	ENST00000543086	12:g.1236904G>A	endometrium	SRSF1	0.32	CAGGACAG
ERC1	ENST00000546231	12:g.1236904G>A	endometrium	SRSF1	0.32	CAGGACAG
ERC1	ENST00000543086	12:g.1236904G>A	skin	SRSF1	0.32	CAGGACAG
DPF3	ENST00000556509	14:g.72674265C>A	upper_aerodigestive_tract	SRSF1	0.32	CAGGACAC
ERC1	ENST00000589028	12:g.1236904G>A	endometrium	SRSF1	0.32	CAGGACAG
CDC16	ENST00000252457	13:g.114239460T>C	haematopoietic_and_lymphoid_tissue	SRSF9	0.323	GGAAGGA
CDC16	ENST00000252457	13:g.114239460T>C	thyroid	SRSF9	0.323	GGAAGGA
CDC16	ENST00000356221	13:g.114239460T>C	thyroid	SRSF9	0.323	GGAAGGA
ERC1	ENST00000397203	12:g.1236904G>A	skin	SRSF1	0.323	CAGGACAG
ERC1	ENST00000397203	12:g.1236904G>A	endometrium	SRSF1	0.323	CAGGACAG
RBL2	ENST00000262133	16:g.53439099A>G	oesophagus	SRSF9	0.323	GGAAGGA
CDC16	ENST00000360383	13:g.114239460T>C	haematopoietic_and_lymphoid_tissue	SRSF9	0.323	GGAAGGA
CDC16	ENST00000252458	13:g.114239460T>C	haematopoietic_and_lymphoid_tissue	SRSF9	0.323	GGAAGGA
FLI1	ENST00000281428	11:g.128768232C>A	skin	SRSF9	0.323	GGGAGGA
CDC16	ENST00000252458	13:g.114239460T>C	thyroid	SRSF9	0.323	GGAAGGA
CDC16	ENST00000356221	13:g.114239460T>C	haematopoietic_and_lymphoid_tissue	SRSF9	0.323	GGAAGGA
CDC16	ENST00000360383	13:g.114239460T>C	thyroid	SRSF9	0.323	GGAAGGA
FLI1	ENST00000281428	11:g.128768232C>A	lung	SRSF9	0.323	GGGAGGA
GPR161	ENST00000367835	1:g.168097217C>A	oesophagus	SRSF1	0.329	CAGGACAG
ERC1	ENST00000360905	12:g.1236904G>A	skin	SRSF1	0.329	CAGGACAG
ERC1	ENST00000355446	12:g.1236904G>A	skin	SRSF1	0.329	CAGGACAG
GPR161	ENST00000271357	1:g.168097217C>A	oesophagus	SRSF1	0.329	CAGGACAG
ADAMTS18	ENST00000282849	16:g.77353808C>T	skin	SRSF1	0.329	CAGGACAG
GPR161	ENST00000367838	1:g.168097217C>A	oesophagus	SRSF1	0.329	CAGGACAG
ERC1	ENST00000360905	12:g.1236904G>A	endometrium	SRSF1	0.329	CAGGACAG
ERC1	ENST00000355446	12:g.1236904G>A	endometrium	SRSF1	0.329	CAGGACAG
ZEB2	ENST00000558170	2:g.144389808G>T	large_intestine	RBM4	0.337	GCGCGCG
ZEB2	ENST00000539609	2:g.144389808G>T	large_intestine	RBM4	0.337	GCGCGCG
NOX5	ENST00000530406	15:g.69038928C>A	lung	ESRP2	0.338	TGGGGAT
NOX5	ENST00000530406	15:g.69038928C>A	thyroid	ESRP2	0.338	TGGGGAT
TYRP1	ENST00000388918	9:g.12694131G>T	lung	FMR1	0.341	GGACAGG
CDKN2A	ENST00000530628	9:g.21971054G>T	oesophagus	RBM4	0.343	GCGCGGC
CDKN2A	ENST00000579755	9:g.21971054G>T	pancreas	RBM4	0.343	GCGCGGC
CDKN2A	ENST00000579755	9:g.21971054G>T	oesophagus	RBM4	0.343	GCGCGGC
CDKN2A	ENST00000530628	9:g.21971054G>T	pancreas	RBM4	0.343	GCGCGGC
NRXN1	ENST00000404971	2:g.50497371C>A	lung	ESRP2	0.348	TGGGGAT
NOX5	ENST00000448182	15:g.69038928C>A	lung	ESRP2	0.348	TGGGGAT
NOX5	ENST00000448182	15:g.69038928C>A	thyroid	ESRP2	0.348	TGGGGAT
NOX5	ENST00000455873	15:g.69038928C>A	lung	ESRP2	0.348	TGGGGAT
NOX5	ENST00000388866	15:g.69038928C>A	lung	ESRP2	0.348	TGGGGAT
NOX5	ENST00000388866	15:g.69038928C>A	thyroid	ESRP2	0.348	TGGGGAT
NRXN1	ENST00000402717	2:g.50497371C>A	lung	ESRP2	0.348	TGGGGAT
NOX5	ENST00000455873	15:g.69038928C>A	thyroid	ESRP2	0.348	TGGGGAT
NRXN1	ENST00000401669	2:g.50497371C>A	lung	ESRP2	0.348	TGGGGAT
SSBP2	ENST00000514493	5:g.81440625A>G	liver	SRSF1	0.35	CAGGACCC
SSBP2	ENST00000515395	5:g.81440625A>G	large_intestine	SRSF1	0.35	CAGGACCC
SSBP2	ENST00000514493	5:g.81440625A>G	large_intestine	SRSF1	0.35	CAGGACCC
SSBP2	ENST00000509053	5:g.81440625A>G	large_intestine	SRSF1	0.35	CAGGACCC
SSBP2	ENST00000514493	5:g.81440625A>G	stomach	SRSF1	0.35	CAGGACCC
SSBP2	ENST00000514493	5:g.81440625A>G	lung	SRSF1	0.35	CAGGACCC
SSBP2	ENST00000509053	5:g.81440625A>G	stomach	SRSF1	0.35	CAGGACCC
SSBP2	ENST00000515395	5:g.81440625A>G	lung	SRSF1	0.35	CAGGACCC
SSBP2	ENST00000515395	5:g.81440625A>G	liver	SRSF1	0.35	CAGGACCC
SSBP2	ENST00000509053	5:g.81440625A>G	liver	SRSF1	0.35	CAGGACCC
SSBP2	ENST00000509053	5:g.81440625A>G	lung	SRSF1	0.35	CAGGACCC
SSBP2	ENST00000515395	5:g.81440625A>G	stomach	SRSF1	0.35	CAGGACCC
CYP2C8	ENST00000535898	10:g.95064935G>T	liver	G3BP2	0.358	AGGATGA
CYP2C8	ENST00000539050	10:g.95064935G>T	liver	G3BP2	0.358	AGGATGA
ANKS1B	ENST00000547010	12:g.99246848C>T	skin	G3BP2	0.358	AGGATGA
ANKS1B	ENST00000547776	12:g.99246848C>T	skin	G3BP2	0.358	AGGATGA
SLC44A4	ENST00000544672	6:g.31865751G>C	upper_aerodigestive_tract	G3BP2	0.358	AGGATGA
ERF	ENST00000222329	19:g.42249497G>C	thyroid	RBM4	0.361	GCGCGGG
ERF	ENST00000222329	19:g.42249497G>C	large_intestine	RBM4	0.361	GCGCGGG
ERF	ENST00000222329	19:g.42249497G>C	breast	RBM4	0.361	GCGCGGG
CRB3	ENST00000600229	19:g.6466531G>T	liver	BRUNOL6	0.366	TGTGGGG
CRB3	ENST00000598494	19:g.6466531G>T	liver	BRUNOL6	0.366	TGTGGGG
NOX5	ENST00000260364	15:g.69038928C>A	lung	ESRP2	0.37	TGGGGAT
NOX5	ENST00000260364	15:g.69038928C>A	thyroid	ESRP2	0.37	TGGGGAT
CSNK1G3	ENST00000360683	5:g.123595083C>A	upper_aerodigestive_tract	ESRP2	0.37	TGGGGAT
CSNK1G3	ENST00000361991	5:g.123595083C>A	lung	ESRP2	0.37	TGGGGAT
CSNK1G3	ENST00000360683	5:g.123595083C>A	lung	ESRP2	0.37	TGGGGAT
CSNK1G3	ENST00000361991	5:g.123595083C>A	upper_aerodigestive_tract	ESRP2	0.37	TGGGGAT
KTN1	ENST00000413890	14:g.55619219C>A	urinary_tract	SRSF1	0.372	AAGGACAG
SSBP2	ENST00000505980	5:g.81440625A>G	liver	SRSF1	0.372	CAGGACCC
SSBP2	ENST00000505980	5:g.81440625A>G	stomach	SRSF1	0.372	CAGGACCC
KTN1	ENST00000395311	14:g.55619219C>A	urinary_tract	SRSF1	0.372	AAGGACAG
SSBP2	ENST00000505980	5:g.81440625A>G	lung	SRSF1	0.372	CAGGACCC
KTN1	ENST00000395314	14:g.55619219C>A	soft_tissue	SRSF1	0.372	AAGGACAG
SSBP2	ENST00000505980	5:g.81440625A>G	large_intestine	SRSF1	0.372	CAGGACCC
KTN1	ENST00000395308	14:g.55619219C>A	soft_tissue	SRSF1	0.372	AAGGACAG
KTN1	ENST00000395309	14:g.55619219C>A	soft_tissue	SRSF1	0.372	AAGGACAG
KTN1	ENST00000438792	14:g.55619219C>A	urinary_tract	SRSF1	0.372	AAGGACAG
KTN1	ENST00000438792	14:g.55619219C>A	soft_tissue	SRSF1	0.372	AAGGACAG
KTN1	ENST00000395309	14:g.55619219C>A	urinary_tract	SRSF1	0.372	AAGGACAG
KTN1	ENST00000395308	14:g.55619219C>A	urinary_tract	SRSF1	0.372	AAGGACAG
KTN1	ENST00000395311	14:g.55619219C>A	soft_tissue	SRSF1	0.372	AAGGACAG
KTN1	ENST00000395314	14:g.55619219C>A	urinary_tract	SRSF1	0.372	AAGGACAG
KTN1	ENST00000413890	14:g.55619219C>A	soft_tissue	SRSF1	0.372	AAGGACAG
SSBP2	ENST00000320672	5:g.81440625A>G	lung	SRSF1	0.373	CAGGACCC
SSBP2	ENST00000320672	5:g.81440625A>G	large_intestine	SRSF1	0.373	CAGGACCC
SSBP2	ENST00000320672	5:g.81440625A>G	stomach	SRSF1	0.373	CAGGACCC
SSBP2	ENST00000320672	5:g.81440625A>G	liver	SRSF1	0.373	CAGGACCC
KCNJ5	ENST00000529694	11:g.128912035G>A	skin	ENOX1	0.374	CAGACAG
E2F3	ENST00000535432	6:g.20482777T>A	large_intestine	ENOX1	0.374	CAGACAG
KCNJ5	ENST00000529694	11:g.128912035G>A	lung	ENOX1	0.374	CAGACAG
ZEB2	ENST00000303660	2:g.144389808G>T	large_intestine	RBM4	0.377	GCGCGCG
SLC44A4	ENST00000229729	6:g.31865751G>C	upper_aerodigestive_tract	G3BP2	0.389	AGGATGA
CYP2C8	ENST00000371270	10:g.95064935G>T	liver	G3BP2	0.389	AGGATGA
SLC44A4	ENST00000375562	6:g.31865751G>C	upper_aerodigestive_tract	G3BP2	0.389	AGGATGA
HK1	ENST00000448642	10:g.69369263G>T	skin	BRUNOL6	0.396	TGTGGTG
HK1	ENST00000448642	10:g.69369263G>T	endometrium	BRUNOL6	0.396	TGTGGTG
CRB3	ENST00000308243	19:g.6466531G>T	liver	BRUNOL6	0.406	TGTGGGG
CRB3	ENST00000356762	19:g.6466531G>T	liver	BRUNOL6	0.406	TGTGGGG
E2F3	ENST00000346618	6:g.20482777T>A	large_intestine	ENOX1	0.408	CAGACAG
SCN9A	ENST00000303354	2:g.166281722C>T	cervix	ENOX1	0.408	CAGACAG
NAPSA	ENST00000253719	19:g.50361027C>A	lung	ENOX1	0.408	CAGACAG
SCN9A	ENST00000303354	2:g.166281722C>T	skin	ENOX1	0.408	CAGACAG
CD247	ENST00000392122	1:g.167435426C>T	stomach	RBM5	0.409	GAAGGAA
CD247	ENST00000392122	1:g.167435426C>T	skin	RBM5	0.409	GAAGGAA
HK1	ENST00000298649	10:g.69369263G>T	endometrium	BRUNOL6	0.41	TGTGGTG
PTPRR	ENST00000283228	12:g.70892682C>A	skin	BRUNOL6	0.41	TGTGGTG
PTPRR	ENST00000283228	12:g.70892682C>A	urinary_tract	BRUNOL6	0.41	TGTGGTG
OXTR	ENST00000316793	3:g.8767990G>T	liver	BRUNOL6	0.41	TGTGGTG
HK1	ENST00000298649	10:g.69369263G>T	skin	BRUNOL6	0.41	TGTGGTG
HK1	ENST00000360289	10:g.69369263G>T	skin	BRUNOL6	0.41	TGTGGTG
HK1	ENST00000360289	10:g.69369263G>T	endometrium	BRUNOL6	0.41	TGTGGTG
OXTR	ENST00000316793	3:g.8767990G>T	skin	BRUNOL6	0.41	TGTGGTG
CASP8	ENST00000392258	2:g.201276876T>C	large_intestine	ENOX1	0.412	CAGACAG
TGFBI	ENST00000442011	5:g.136052968G>T	upper_aerodigestive_tract	ENOX1	0.412	CAGACAG
SCN9A	ENST00000409435	2:g.166281722C>T	cervix	ENOX1	0.412	CAGACAG
SCN9A	ENST00000409435	2:g.166281722C>T	skin	ENOX1	0.412	CAGACAG
TTN	ENST00000360870	2:g.178777040T>C	upper_aerodigestive_tract	RBM5	0.413	GAAGGAA
RELN	ENST00000343529	7:g.103654140T>G	stomach	RBM5	0.413	GAAGGAA
SPTA1	ENST00000368147	1:g.158639990C>G	lung	RBM5	0.413	GAAGGAA
TTN	ENST00000360870	2:g.178777040T>C	skin	RBM5	0.413	GAAGGAA
RELN	ENST00000343529	7:g.103654140T>G	breast	RBM5	0.413	GAAGGAA
RELN	ENST00000343529	7:g.103654140T>G	oesophagus	RBM5	0.413	GAAGGAA
DOCK2	ENST00000520908	5:g.169714075T>G	stomach	RBM5	0.417	GAAGGAA
ZEB2	ENST00000409487	2:g.144389808G>T	large_intestine	RBM4	0.428	GCGCGCG
ERF	ENST00000440177	19:g.42249497G>C	breast	RBM4	0.432	GCGCGGG
ERF	ENST00000440177	19:g.42249497G>C	large_intestine	RBM4	0.432	GCGCGGG
ERF	ENST00000440177	19:g.42249497G>C	thyroid	RBM4	0.432	GCGCGGG
ADCY8	ENST00000286355	8:g.130849700G>T	lung	LIN28A	0.434	CGGAGGA
ADCY8	ENST00000286355	8:g.130849700G>T	skin	LIN28A	0.434	CGGAGGA
GNRHR	ENST00000226413	4:g.67740537G>T	skin	SRSF10	0.436	AGAGAAA
COL11A2	ENST00000374708	6:g.33169467C>T	skin	SRSF10	0.436	AGAGAAA
GNRHR	ENST00000226413	4:g.67740537G>T	large_intestine	SRSF10	0.436	AGAGAAA
CHAF1B	ENST00000314103	21:g.36413266C>A	lung	LIN28A	0.468	CGGAGGG
ARID5B	ENST00000279873	10:g.61902374A>C	upper_aerodigestive_tract	PABPN1	0.474	AGAAGAC
ARID5B	ENST00000279873	10:g.61902374A>C	large_intestine	PABPN1	0.474	AGAAGAC
TRPC4	ENST00000338947	13:g.37692207G>T	stomach	PABPN1	0.474	AGAAGAC
LAMC1	ENST00000258341	1:g.183117622A>C	thyroid	PABPN1	0.474	AGAAGAC
TRPC4	ENST00000355779	13:g.37692207G>T	stomach	PABPN1	0.474	AGAAGAC
TRPC4	ENST00000358477	13:g.37692207G>T	stomach	PABPN1	0.474	AGAAGAC
TRPC4	ENST00000358477	13:g.37692207G>T	lung	PABPN1	0.474	AGAAGAC
LAMC1	ENST00000258341	1:g.183117622A>C	haematopoietic_and_lymphoid_tissue	PABPN1	0.474	AGAAGAC
TRPC4	ENST00000338947	13:g.37692207G>T	lung	PABPN1	0.474	AGAAGAC
TRPC4	ENST00000355779	13:g.37692207G>T	lung	PABPN1	0.474	AGAAGAC
LAMC1	ENST00000258341	1:g.183117622A>C	breast	PABPN1	0.474	AGAAGAC
RAC2	ENST00000401529	22:g.37241613G>C	lung	PCBP1	0.48	CCTTTCC
RAC2	ENST00000401529	22:g.37241613G>C	central_nervous_system	PCBP1	0.48	CCTTTCC
RAC2	ENST00000401529	22:g.37241613G>C	haematopoietic_and_lymphoid_tissue	PCBP1	0.48	CCTTTCC
MYO6	ENST00000369975	6:g.75848449A>G	upper_aerodigestive_tract	PTBP1	0.487	CTTTTCT
MTR	ENST00000366577	1:g.236808745A>G	liver	PTBP1	0.487	CTTTTCT
MYO6	ENST00000369977	6:g.75848449A>G	upper_aerodigestive_tract	PTBP1	0.487	CTTTTCT
PPP2R2B	ENST00000336640	5:g.146590079T>C	lung	PTBP1	0.487	CTTTTCT
GUCY1A2	ENST00000347596	11:g.106978722C>T	skin	PTBP1	0.487	CTTTTCT
MYO6	ENST00000369985	6:g.75848449A>G	upper_aerodigestive_tract	PTBP1	0.487	CTTTTCT
MME	ENST00000360490	3:g.155180441G>A	skin	PTBP1	0.487	CTTTTCT
MYO6	ENST00000369981	6:g.75848449A>G	upper_aerodigestive_tract	PTBP1	0.487	CTTTTCT
GUCY1A2	ENST00000347596	11:g.106978722C>T	haematopoietic_and_lymphoid_tissue	PTBP1	0.487	CTTTTCT
PPP2R2B	ENST00000504198	5:g.146590079T>C	lung	PTBP1	0.489	CTTTTCT
PPP2R2B	ENST00000394409	5:g.146590079T>C	lung	PTBP1	0.489	CTTTTCT
ERN1	ENST00000433197	17:g.64049185G>T	large_intestine	PTBP1	0.489	CTTTTCT
PPP2R2B	ENST00000394414	5:g.146590079T>C	lung	PTBP1	0.489	CTTTTCT
PPP2R2B	ENST00000508545	5:g.146590079T>C	lung	PTBP1	0.489	CTTTTCT
MME	ENST00000492661	3:g.155180441G>A	skin	PTBP1	0.489	CTTTTCT
PPP2R2B	ENST00000394411	5:g.146590079T>C	lung	PTBP1	0.489	CTTTTCT
PPP2R2B	ENST00000453001	5:g.146590079T>C	lung	PTBP1	0.489	CTTTTCT
ALK	ENST00000389048	2:g.29228933T>C	thyroid	LIN28A	0.489	CGGAGGG
ALK	ENST00000389048	2:g.29228933T>C	prostate	LIN28A	0.489	CGGAGGG
PPP2R2B	ENST00000394413	5:g.146590079T>C	lung	PTBP1	0.489	CTTTTCT
MME	ENST00000462745	3:g.155180441G>A	skin	PTBP1	0.489	CTTTTCT
